# Supplementary material for: 8-{(E)-[(4-Chloro­phen­yl)imino]­meth­yl}-1,1,7,7-tetra­methyl-1,2,3,5,6,7-hexa­hydro­pyrido[3,2,1-ij]quinolin-9-ol
Source: Acta Crystallogr Sect E Struct Rep Online. 2013 May 15;69(Pt 6):o883. doi: 10.1107/S1600536813012579 (PMC3685040; doi:10.1107/S1600536813012579)
Supplement: Supplementary file 1 [file e-69-0o883-sup1.cif]

##############################################################################
#                                                                            #
# This CIF contains the data in a paper accepted for publication in          #
# Acta Crystallographica Section E. It conforms to the requirements of       #
# Notes for Authors for Acta Crystallographica Section E, and has been       #
# peer reviewed under the auspices of the IUCr Commission on Journals.       #
#                                                                            #
# Full details of the Crystallographic Information File format               #
# are given in the paper "The Crystallographic Information File (CIF):       #
# a New Standard Archive File for Crystallography" by S. R. Hall, F. H.      #
# Allen and I. D. Brown [Acta Cryst. (1991), A47, 655-685].                  #
#                                                                            #
# The current version of the core CIF dictionary is obtainable from          #
# ftp://ftp.iucr.org/pub/cif_core.dic.                                       #
#                                                                            #
# Software is freely available for graphical display of the structure(s)     #
# in this CIF. For information consult the CIF software page                 #
# http://www.iucr.org/resources/cif/software.                                #
#                                                                            #
# This file may be used for bona fide research purposes within the           #
# scientific community so long as proper attribution is given to the journal # 
# article from which it was obtained.                                        #
#                                                                            #
##############################################################################
data_I
_audit_creation_method     SHELXL-97
_chemical_name_systematic
;\
8-{(<i>E</i>)-[(4-Chlorophenyl)imino]methyl}-1,1,7,7-tetramethyl-\
1,2,3,5,6,7-hexahydropyrido[3,2,1-<i>ij</i>]quinolin-9-ol
;
_chemical_name_common     ?
_chemical_formula_moiety     'C23 H27 Cl N2 O'
_chemical_formula_sum     'C23 H27 Cl N2 O'
_chemical_formula_iupac     'C23 H27 Cl N2 O'
_chemical_formula_weight     382.92
_chemical_melting_point     ?
_symmetry_cell_setting     triclinic
_symmetry_space_group_name_H-M     'P -1'
_symmetry_space_group_name_Hall     '-P 1'
loop_
    _symmetry_equiv_pos_as_xyz
    'x, y, z'
    '-x, -y, -z'
_cell_length_a     6.4716(3)
_cell_length_b     9.8468(6)
_cell_length_c     16.9206(7)
_cell_angle_alpha     75.438(4)
_cell_angle_beta     80.307(4)
_cell_angle_gamma     75.863(4)
_cell_volume     1005.42(9)
_cell_formula_units_Z     2
_cell_measurement_reflns_used     2478
_cell_measurement_theta_min     3.2609
_cell_measurement_theta_max     28.0796
_cell_measurement_temperature     293(2)
_exptl_crystal_description     'block'
_exptl_crystal_colour     'orange'
_exptl_crystal_size_max     0.30
_exptl_crystal_size_mid     0.10
_exptl_crystal_size_min     0.10
_exptl_crystal_density_diffrn     1.265
_exptl_crystal_density_meas     ?
_exptl_crystal_density_method     'not measured'
_exptl_crystal_F_000     408
_exptl_absorpt_coefficient_mu     0.205
_exptl_absorpt_correction_type     multi-scan
_exptl_absorpt_process_details     '(CrysAlis PRO; Oxford Diffraction, 2007)'
_exptl_absorpt_correction_T_min     0.94668
_exptl_absorpt_correction_T_max     0.97532
_exptl_special_details
;
;
_diffrn_ambient_temperature     293(2)
_diffrn_radiation_type     MoK\a
_diffrn_radiation_wavelength     0.71073
_diffrn_radiation_source     'SuperNova (Mo) X-ray Source'
_diffrn_radiation_monochromator     'mirror'
_diffrn_measurement_device_type
                          'Oxford Diffraction SuperNova (Dual, Cu at zero, Eos)'
_diffrn_measurement_method     '\w scans'
_diffrn_detector_area_resol_mean     16.2413
_diffrn_reflns_number     5887
_diffrn_reflns_av_R_equivalents     0.0208
_diffrn_reflns_av_sigmaI/netI     0.0802
_diffrn_reflns_theta_min     3.268
_diffrn_reflns_theta_max     25.50
_diffrn_reflns_theta_full     25.50
_diffrn_measured_fraction_theta_max     0.977
_diffrn_measured_fraction_theta_full     0.977
_diffrn_reflns_limit_h_min     -7
_diffrn_reflns_limit_h_max     6
_diffrn_reflns_limit_k_min     -11
_diffrn_reflns_limit_k_max     11
_diffrn_reflns_limit_l_min     -20
_diffrn_reflns_limit_l_max     21
_diffrn_standards_number     ?
_diffrn_standards_interval_count     ?
_diffrn_standards_interval_time     ?
_diffrn_standards_decay_%     ?
_refine_special_details
;
Refinement of <i>F</i>^2^ against ALL reflections. The weighted <i>R</i>-factor
<i>wR</i> and goodness of fit <i>S</i> are based on <i>F</i>^2^, conventional
<i>R</i>-factors <i>R</i> are based on <i>F</i>, with <i>F</i> set to zero for
negative <i>F</i>^2^. The threshold expression of <i>F</i>^2^ >
\s(<i>F</i>^2^) is used only for calculating <i>R</i>-factors(gt) <i>etc</i>.
and is not relevant to the choice of reflections for refinement.
<i>R</i>-factors based on <i>F</i>^2^ are statistically about twice as large
as those based on <i>F</i>, and <i>R</i>- factors based on ALL data will be
even larger.
;
_reflns_number_total     3651
_reflns_number_gt     2959
_reflns_threshold_expression     I>2sigma(I)
_refine_ls_structure_factor_coef     Fsqd
_refine_ls_matrix_type     full
_refine_ls_R_factor_all     0.0696
_refine_ls_R_factor_gt     0.0552
_refine_ls_wR_factor_gt     0.1307
_refine_ls_wR_factor_ref     0.1421
_refine_ls_goodness_of_fit_ref     1.075
_refine_ls_restrained_S_all     1.075
_refine_ls_number_reflns     3651
_refine_ls_number_parameters     270
_refine_ls_number_restraints     0
_refine_ls_hydrogen_treatment     constr
_refine_ls_weighting_scheme     calc
_refine_ls_weighting_details
         'calc w=1/[\s^2^(Fo^2^)+(0.0583P)^2^+0.4649P] where P=(Fo^2^+2Fc^2^)/3'
_atom_sites_solution_hydrogens     geom
_atom_sites_solution_primary     direct
_atom_sites_solution_secondary     difmap
_refine_ls_shift/su_max     0.000
_refine_ls_shift/su_mean     0.000
_refine_diff_density_max     0.511
_refine_diff_density_min     -0.249
_refine_ls_extinction_method     none
_refine_ls_extinction_coef     ?
loop_
    _atom_type_symbol
    _atom_type_description
    _atom_type_scat_dispersion_real
    _atom_type_scat_dispersion_imag
    _atom_type_scat_source
    'C' 'C' 0.0033 0.0016
                         'International Tables Vol C Tables 4.2.6.8 and 6.1.1.4'
    'H' 'H' 0.0000 0.0000
                         'International Tables Vol C Tables 4.2.6.8 and 6.1.1.4'
    'N' 'N' 0.0061 0.0033
                         'International Tables Vol C Tables 4.2.6.8 and 6.1.1.4'
    'O' 'O' 0.0106 0.0060
                         'International Tables Vol C Tables 4.2.6.8 and 6.1.1.4'
    'Cl' 'Cl' 0.1484 0.1585
                         'International Tables Vol C Tables 4.2.6.8 and 6.1.1.4'
_computing_data_collection     'CrysAlis PRO (Oxford Diffraction, 2007)'
_computing_cell_refinement     'CrysAlis PRO (Oxford Diffraction, 2007)'
_computing_data_reduction     'CrysAlis PRO (Oxford Diffraction, 2007)'
_computing_structure_solution     'SHELXS97 (Sheldrick, 2008)'
_computing_structure_refinement     'SHELXL97 (Sheldrick, 2008)'
_computing_molecular_graphics     'ORTEP-3 for Windows (Farrugia, 2012)'
_computing_publication_material     'WinGX (Farrugia, 2012)'
loop_
    _atom_site_type_symbol
    _atom_site_label
    _atom_site_fract_x
    _atom_site_fract_y
    _atom_site_fract_z
    _atom_site_U_iso_or_equiv
    _atom_site_adp_type
    _atom_site_calc_flag
    _atom_site_refinement_flags
    _atom_site_occupancy
    _atom_site_symmetry_multiplicity
    _atom_site_disorder_assembly
    _atom_site_disorder_group
    Cl Cl1 -0.34788(11) 0.21739(8) 0.48881(4) 0.0504(2) Uani d . 1 1 . .
    O O13 0.5458(3) 0.20809(16) 0.78056(10) 0.0319(4) Uani d . 1 1 . .
    H H13 0.4430 0.2230 0.7410 0.085(11) Uiso d R 1 1 . .
    N N8 0.2753(3) 0.3204(2) 0.67532(12) 0.0320(5) Uani d . 1 1 . .
    N N9 0.8858(3) 0.5185(2) 0.86809(12) 0.0304(5) Uani d . 1 1 . .
    C C10 0.4526(3) 0.4605(2) 0.72697(13) 0.0260(5) Uani d . 1 1 . .
    C C14 0.7036(3) 0.3581(2) 0.83166(13) 0.0226(5) Uani d . 1 1 . .
    C C28 0.7385(3) 0.4979(2) 0.82400(13) 0.0246(5) Uani d . 1 1 A .
    C C11 0.5687(3) 0.3411(2) 0.78026(13) 0.0241(5) Uani d . 1 1 A .
    C C29 0.6219(3) 0.6195(2) 0.77113(14) 0.0270(5) Uani d . 1 1 . .
    C C30 0.4837(3) 0.5960(2) 0.72526(14) 0.0286(5) Uani d . 1 1 A .
    H H30 0.4068 0.6749 0.6912 0.034 Uiso calc R 1 1 . .
    C C9 0.3045(4) 0.4438(3) 0.67669(14) 0.0305(5) Uani d . 1 1 . .
    H H9 0.2281 0.5253 0.6443 0.037 Uiso calc R 1 1 . .
    C C26 1.0326(4) 0.3939(3) 0.90908(15) 0.0344(6) Uani d . 1 1 A .
    H H26A 1.1006 0.4211 0.9480 0.041 Uiso calc R 1 1 . .
    H H26B 1.1438 0.3573 0.8689 0.041 Uiso calc R 1 1 . .
    C C3 -0.2026(4) 0.3834(3) 0.56288(15) 0.0396(6) Uani d . 1 1 . .
    H H3 -0.3225 0.4538 0.5475 0.047 Uiso calc R 1 1 . .
    C C2 -0.1648(4) 0.2534(3) 0.54194(14) 0.0375(6) Uani d . 1 1 . .
    C C20 0.9757(4) 0.1232(3) 0.85168(15) 0.0349(6) Uani d . 1 1 . .
    H H20A 0.9121 0.0974 0.8118 0.052 Uiso calc R 1 1 A .
    H H20B 1.0283 0.0386 0.8915 0.052 Uiso calc R 1 1 . .
    H H20C 1.0925 0.1683 0.8247 0.052 Uiso calc R 1 1 . .
    C C17 0.8073(3) 0.2277(2) 0.89482(14) 0.0268(5) Uani d . 1 1 A .
    C C4 0.0146(4) 0.1472(3) 0.56321(16) 0.0436(7) Uani d . 1 1 . .
    H H4 0.0386 0.0593 0.5485 0.052 Uiso calc R 1 1 . .
    C C6 0.1565(4) 0.1746(3) 0.60659(16) 0.0414(6) Uani d . 1 1 . .
    H H6 0.2770 0.1041 0.6213 0.050 Uiso calc R 1 1 . .
    C C5 -0.0594(4) 0.4092(3) 0.60749(15) 0.0369(6) Uani d . 1 1 . .
    H H5 -0.0858 0.4964 0.6232 0.044 Uiso calc R 1 1 . .
    C C7 0.1227(4) 0.3052(3) 0.62866(14) 0.0319(6) Uani d . 1 1 . .
    C C21 0.6364(4) 0.1482(3) 0.94807(15) 0.0369(6) Uani d . 1 1 . .
    H H21A 0.5219 0.2156 0.9703 0.055 Uiso calc R 1 1 A .
    H H21B 0.7004 0.0768 0.9922 0.055 Uiso calc R 1 1 . .
    H H21C 0.5805 0.1026 0.9149 0.055 Uiso calc R 1 1 . .
    C C22 0.9105(4) 0.2793(3) 0.95351(15) 0.0370(6) Uani d . 1 1 . .
    H H22A 0.7997 0.3169 0.9934 0.044 Uiso calc R 1 1 A .
    H H22B 1.0076 0.1984 0.9831 0.044 Uiso calc R 1 1 . .
    C C31A 0.6373(6) 0.7726(4) 0.7709(3) 0.0261(12) Uiso d P 0.740(4) 1 A 1
    C C32A 0.7660(5) 0.7750(3) 0.8375(2) 0.0349(9) Uani d P 0.740(4) 1 A 1
    H H32A 0.6760 0.7673 0.8898 0.042 Uiso calc PR 0.740(4) 1 A 1
    H H32B 0.8115 0.8656 0.8250 0.042 Uiso calc PR 0.740(4) 1 A 1
    C C33A 0.9657(7) 0.6498(5) 0.8444(3) 0.0270(13) Uiso d P 0.740(4) 1 A 1
    H H33A 1.0553 0.6542 0.7922 0.032 Uiso calc PR 0.740(4) 1 A 1
    H H33B 1.0499 0.6548 0.8855 0.032 Uiso calc PR 0.740(4) 1 A 1
    C C25A 0.7433(7) 0.8359(4) 0.6858(2) 0.0409(10) Uani d P 0.740(4) 1 A 1
    H H25A 0.8866 0.7811 0.6772 0.061 Uiso calc PR 0.740(4) 1 A 1
    H H25B 0.7480 0.9337 0.6828 0.061 Uiso calc PR 0.740(4) 1 A 1
    H H25C 0.6616 0.8324 0.6443 0.061 Uiso calc PR 0.740(4) 1 A 1
    C C27A 0.4126(6) 0.8685(4) 0.7847(3) 0.0413(10) Uani d P 0.740(4) 1 A 1
    H H27A 0.3304 0.8730 0.7415 0.062 Uiso calc PR 0.740(4) 1 A 1
    H H27B 0.4269 0.9634 0.7844 0.062 Uiso calc PR 0.740(4) 1 A 1
    H H27C 0.3409 0.8286 0.8367 0.062 Uiso calc PR 0.740(4) 1 A 1
    C C31B 0.6651(17) 0.7763(12) 0.7479(8) 0.023(3) Uiso d P 0.260(4) 1 A 2
    C C32B 0.8988(16) 0.7638(10) 0.7656(6) 0.038(3) Uani d P 0.260(4) 1 A 2
    H H32C 0.9239 0.8578 0.7636 0.045 Uiso calc PR 0.260(4) 1 A 2
    H H32D 1.0017 0.7213 0.7251 0.045 Uiso calc PR 0.260(4) 1 A 2
    C C33B 0.922(2) 0.6647(14) 0.8544(8) 0.031(4) Uiso d P 0.260(4) 1 A 2
    H H33C 1.0648 0.6575 0.8675 0.037 Uiso calc PR 0.260(4) 1 A 2
    H H33D 0.8213 0.7128 0.8933 0.037 Uiso calc PR 0.260(4) 1 A 2
    C C25B 0.6297(15) 0.8709(9) 0.6668(6) 0.048(3) Uani d P 0.260(4) 1 A 2
    H H25D 0.7062 0.8223 0.6246 0.072 Uiso calc PR 0.260(4) 1 A 2
    H H25E 0.6806 0.9568 0.6619 0.072 Uiso calc PR 0.260(4) 1 A 2
    H H25F 0.4792 0.8955 0.6610 0.072 Uiso calc PR 0.260(4) 1 A 2
    C C27B 0.5165(15) 0.8384(9) 0.8190(6) 0.064(4) Uani d PR 0.260(4) 1 A 2
    H H27D 0.3701 0.8610 0.8077 0.097 Uiso calc PR 0.260(4) 1 A 2
    H H27E 0.5563 0.9239 0.8232 0.097 Uiso calc PR 0.260(4) 1 A 2
    H H27F 0.5320 0.7686 0.8699 0.097 Uiso calc PR 0.260(4) 1 A 2
loop_
    _atom_site_aniso_label
    _atom_site_aniso_U_11
    _atom_site_aniso_U_22
    _atom_site_aniso_U_33
    _atom_site_aniso_U_12
    _atom_site_aniso_U_13
    _atom_site_aniso_U_23
    Cl1 0.0556(5) 0.0669(5) 0.0414(4) -0.0331(4) -0.0197(3) -0.0059(3)
    O13 0.0394(9) 0.0221(8) 0.0378(10) -0.0104(7) -0.0103(8) -0.0053(7)
    N8 0.0338(11) 0.0336(11) 0.0317(11) -0.0126(9) -0.0055(9) -0.0068(9)
    N9 0.0298(10) 0.0235(10) 0.0434(12) -0.0069(8) -0.0137(9) -0.0098(9)
    C10 0.0246(11) 0.0288(12) 0.0260(12) -0.0064(9) -0.0020(9) -0.0085(10)
    C14 0.0212(10) 0.0206(11) 0.0262(11) -0.0034(9) -0.0012(9) -0.0072(9)
    C28 0.0221(11) 0.0236(12) 0.0298(12) -0.0032(9) -0.0044(9) -0.0095(10)
    C11 0.0262(11) 0.0201(11) 0.0283(12) -0.0093(9) 0.0028(9) -0.0088(9)
    C29 0.0245(11) 0.0207(11) 0.0364(13) -0.0038(9) -0.0045(10) -0.0074(10)
    C30 0.0263(12) 0.0246(12) 0.0332(13) -0.0032(10) -0.0062(10) -0.0038(10)
    C9 0.0308(12) 0.0308(13) 0.0305(13) -0.0097(10) -0.0023(10) -0.0055(10)
    C26 0.0323(13) 0.0372(14) 0.0360(14) -0.0103(11) -0.0118(11) -0.0041(11)
    C3 0.0283(12) 0.0593(18) 0.0351(14) -0.0126(12) -0.0016(11) -0.0156(13)
    C2 0.0386(14) 0.0589(17) 0.0226(12) -0.0272(13) -0.0047(10) -0.0055(12)
    C20 0.0351(13) 0.0233(12) 0.0403(14) -0.0003(10) -0.0045(11) -0.0017(11)
    C17 0.0277(12) 0.0221(12) 0.0289(12) -0.0059(9) -0.0037(10) -0.0017(9)
    C4 0.0555(17) 0.0433(16) 0.0400(15) -0.0201(13) -0.0168(13) -0.0067(12)
    C6 0.0477(15) 0.0380(15) 0.0431(15) -0.0134(12) -0.0173(13) -0.0051(12)
    C5 0.0330(13) 0.0505(16) 0.0333(13) -0.0155(12) 0.0016(11) -0.0175(12)
    C7 0.0313(13) 0.0444(15) 0.0229(12) -0.0178(11) -0.0034(10) -0.0028(11)
    C21 0.0380(14) 0.0364(14) 0.0333(14) -0.0136(11) -0.0034(11) 0.0030(11)
    C22 0.0369(14) 0.0380(14) 0.0359(14) -0.0087(11) -0.0119(11) -0.0020(11)
    C32A 0.044(2) 0.0231(17) 0.042(2) -0.0125(15) -0.0010(16) -0.0130(15)
    C25A 0.050(3) 0.029(2) 0.044(2) -0.0176(19) 0.000(2) -0.0031(18)
    C27A 0.036(2) 0.0156(17) 0.072(3) -0.0011(16) -0.0018(19) -0.0152(18)
    C32B 0.049(6) 0.023(5) 0.045(6) -0.018(4) -0.016(5) 0.002(4)
    C25B 0.054(8) 0.027(6) 0.067(8) -0.024(6) -0.030(7) 0.016(5)
    C27B 0.056(9) 0.030(7) 0.107(13) -0.013(6) 0.020(8) -0.032(8)
_geom_special_details
;
 All esds (except the esd in the dihedral angle between two l.s. planes)
 are estimated using the full covariance matrix.  The cell esds are taken
 into account individually in the estimation of esds in distances, angles
 and torsion angles; correlations between esds in cell parameters are only
 used when they are defined by crystal symmetry.  An approximate (isotropic)
 treatment of cell esds is used for estimating esds involving l.s. planes.
;
loop_
    _geom_bond_atom_site_label_1
    _geom_bond_atom_site_label_2
    _geom_bond_site_symmetry_2
    _geom_bond_distance
    _geom_bond_publ_flag
    Cl1 C2 . 1.750(2) ?
    O13 C11 . 1.352(2) ?
    O13 H13 . 0.9827 ?
    N8 C9 . 1.280(3) ?
    N8 C7 . 1.420(3) ?
    N9 C28 . 1.384(3) ?
    N9 C33A . 1.448(5) ?
    N9 C26 . 1.453(3) ?
    N9 C33B . 1.470(13) ?
    C10 C30 . 1.390(3) ?
    C10 C11 . 1.422(3) ?
    C10 C9 . 1.446(3) ?
    C14 C11 . 1.396(3) ?
    C14 C28 . 1.419(3) ?
    C14 C17 . 1.540(3) ?
    C28 C29 . 1.432(3) ?
    C29 C30 . 1.372(3) ?
    C29 C31A . 1.534(4) ?
    C29 C31B . 1.576(11) ?
    C30 H30 . 0.9300 ?
    C9 H9 . 0.9300 ?
    C26 C22 . 1.508(3) ?
    C26 H26A . 0.9700 ?
    C26 H26B . 0.9700 ?
    C3 C2 . 1.368(4) ?
    C3 C5 . 1.393(3) ?
    C3 H3 . 0.9300 ?
    C2 C4 . 1.389(4) ?
    C20 C17 . 1.530(3) ?
    C20 H20A . 0.9600 ?
    C20 H20B . 0.9600 ?
    C20 H20C . 0.9600 ?
    C17 C22 . 1.527(3) ?
    C17 C21 . 1.543(3) ?
    C4 C6 . 1.379(3) ?
    C4 H4 . 0.9300 ?
    C6 C7 . 1.385(3) ?
    C6 H6 . 0.9300 ?
    C5 C7 . 1.391(3) ?
    C5 H5 . 0.9300 ?
    C21 H21A . 0.9600 ?
    C21 H21B . 0.9600 ?
    C21 H21C . 0.9600 ?
    C22 H22A . 0.9700 ?
    C22 H22B . 0.9700 ?
    C31A C32A . 1.517(5) ?
    C31A C25A . 1.535(6) ?
    C31A C27A . 1.545(5) ?
    C32A C33A . 1.550(5) ?
    C32A H32A . 0.9700 ?
    C32A H32B . 0.9700 ?
    C33A H33A . 0.9700 ?
    C33A H33B . 0.9700 ?
    C25A H25A . 0.9600 ?
    C25A H25B . 0.9600 ?
    C25A H25C . 0.9600 ?
    C27A H27A . 0.9600 ?
    C27A H27B . 0.9600 ?
    C27A H27C . 0.9600 ?
    C31B C25B . 1.470(15) ?
    C31B C32B . 1.561(14) ?
    C31B C27B . 1.561(15) ?
    C32B C33B . 1.581(16) ?
    C32B H32C . 0.9700 ?
    C32B H32D . 0.9700 ?
    C33B H33C . 0.9700 ?
    C33B H33D . 0.9700 ?
    C25B H25D . 0.9600 ?
    C25B H25E . 0.9600 ?
    C25B H25F . 0.9600 ?
    C27B H27D . 0.9600 ?
    C27B H27E . 0.9600 ?
    C27B H27F . 0.9600 ?
loop_
    _geom_angle_atom_site_label_1
    _geom_angle_atom_site_label_2
    _geom_angle_atom_site_label_3
    _geom_angle_site_symmetry_1
    _geom_angle_site_symmetry_3
    _geom_angle
    _geom_angle_publ_flag
    C11 O13 H13 . . 105.1 ?
    C9 N8 C7 . . 121.8(2) ?
    C28 N9 C33A . . 120.1(2) ?
    C28 N9 C26 . . 118.91(18) ?
    C33A N9 C26 . . 114.7(2) ?
    C28 N9 C33B . . 117.4(5) ?
    C33A N9 C33B . . 12.9(6) ?
    C26 N9 C33B . . 121.9(5) ?
    C30 C10 C11 . . 117.72(19) ?
    C30 C10 C9 . . 120.4(2) ?
    C11 C10 C9 . . 121.9(2) ?
    C11 C14 C28 . . 117.93(19) ?
    C11 C14 C17 . . 119.97(19) ?
    C28 C14 C17 . . 122.10(18) ?
    N9 C28 C14 . . 120.20(19) ?
    N9 C28 C29 . . 119.01(19) ?
    C14 C28 C29 . . 120.80(19) ?
    O13 C11 C14 . . 119.77(19) ?
    O13 C11 C10 . . 118.44(18) ?
    C14 C11 C10 . . 121.79(19) ?
    C30 C29 C28 . . 118.1(2) ?
    C30 C29 C31A . . 120.8(2) ?
    C28 C29 C31A . . 121.0(2) ?
    C30 C29 C31B . . 114.9(4) ?
    C28 C29 C31B . . 126.1(4) ?
    C31A C29 C31B . . 14.6(4) ?
    C29 C30 C10 . . 123.4(2) ?
    C29 C30 H30 . . 118.3 ?
    C10 C30 H30 . . 118.3 ?
    N8 C9 C10 . . 122.1(2) ?
    N8 C9 H9 . . 118.9 ?
    C10 C9 H9 . . 118.9 ?
    N9 C26 C22 . . 109.41(19) ?
    N9 C26 H26A . . 109.8 ?
    C22 C26 H26A . . 109.8 ?
    N9 C26 H26B . . 109.8 ?
    C22 C26 H26B . . 109.8 ?
    H26A C26 H26B . . 108.2 ?
    C2 C3 C5 . . 119.2(2) ?
    C2 C3 H3 . . 120.4 ?
    C5 C3 H3 . . 120.4 ?
    C3 C2 C4 . . 121.5(2) ?
    C3 C2 Cl1 . . 119.7(2) ?
    C4 C2 Cl1 . . 118.8(2) ?
    C17 C20 H20A . . 109.5 ?
    C17 C20 H20B . . 109.5 ?
    H20A C20 H20B . . 109.5 ?
    C17 C20 H20C . . 109.5 ?
    H20A C20 H20C . . 109.5 ?
    H20B C20 H20C . . 109.5 ?
    C22 C17 C20 . . 110.06(19) ?
    C22 C17 C14 . . 109.37(18) ?
    C20 C17 C14 . . 110.74(18) ?
    C22 C17 C21 . . 106.53(19) ?
    C20 C17 C21 . . 109.19(19) ?
    C14 C17 C21 . . 110.87(18) ?
    C6 C4 C2 . . 118.7(3) ?
    C6 C4 H4 . . 120.6 ?
    C2 C4 H4 . . 120.6 ?
    C4 C6 C7 . . 121.1(2) ?
    C4 C6 H6 . . 119.4 ?
    C7 C6 H6 . . 119.4 ?
    C7 C5 C3 . . 120.4(2) ?
    C7 C5 H5 . . 119.8 ?
    C3 C5 H5 . . 119.8 ?
    C6 C7 C5 . . 119.1(2) ?
    C6 C7 N8 . . 116.4(2) ?
    C5 C7 N8 . . 124.4(2) ?
    C17 C21 H21A . . 109.5 ?
    C17 C21 H21B . . 109.5 ?
    H21A C21 H21B . . 109.5 ?
    C17 C21 H21C . . 109.5 ?
    H21A C21 H21C . . 109.5 ?
    H21B C21 H21C . . 109.5 ?
    C26 C22 C17 . . 112.2(2) ?
    C26 C22 H22A . . 109.2 ?
    C17 C22 H22A . . 109.2 ?
    C26 C22 H22B . . 109.2 ?
    C17 C22 H22B . . 109.2 ?
    H22A C22 H22B . . 107.9 ?
    C32A C31A C29 . . 111.9(3) ?
    C32A C31A C25A . . 110.3(3) ?
    C29 C31A C25A . . 107.6(3) ?
    C32A C31A C27A . . 107.8(3) ?
    C29 C31A C27A . . 111.2(3) ?
    C25A C31A C27A . . 108.0(3) ?
    C31A C32A C33A . . 111.2(3) ?
    C31A C32A H32A . . 109.4 ?
    C33A C32A H32A . . 109.4 ?
    C31A C32A H32B . . 109.4 ?
    C33A C32A H32B . . 109.4 ?
    H32A C32A H32B . . 108.0 ?
    N9 C33A C32A . . 106.4(3) ?
    N9 C33A H33A . . 110.4 ?
    C32A C33A H33A . . 110.4 ?
    N9 C33A H33B . . 110.4 ?
    C32A C33A H33B . . 110.4 ?
    H33A C33A H33B . . 108.6 ?
    C31A C25A H25A . . 109.5 ?
    C31A C25A H25B . . 109.5 ?
    H25A C25A H25B . . 109.5 ?
    C31A C25A H25C . . 109.5 ?
    H25A C25A H25C . . 109.5 ?
    H25B C25A H25C . . 109.5 ?
    C31A C27A H27A . . 109.5 ?
    C31A C27A H27B . . 109.5 ?
    H27A C27A H27B . . 109.5 ?
    C31A C27A H27C . . 109.5 ?
    H27A C27A H27C . . 109.5 ?
    H27B C27A H27C . . 109.5 ?
    C25B C31B C32B . . 109.6(9) ?
    C25B C31B C27B . . 112.2(9) ?
    C32B C31B C27B . . 105.4(8) ?
    C25B C31B C29 . . 121.7(8) ?
    C32B C31B C29 . . 107.0(7) ?
    C27B C31B C29 . . 99.6(8) ?
    C31B C32B C33B . . 106.4(9) ?
    C31B C32B H32C . . 110.4 ?
    C33B C32B H32C . . 110.4 ?
    C31B C32B H32D . . 110.4 ?
    C33B C32B H32D . . 110.4 ?
    H32C C32B H32D . . 108.6 ?
    N9 C33B C32B . . 117.3(9) ?
    N9 C33B H33C . . 108.0 ?
    C32B C33B H33C . . 108.0 ?
    N9 C33B H33D . . 108.0 ?
    C32B C33B H33D . . 108.0 ?
    H33C C33B H33D . . 107.2 ?
    C31B C25B H25D . . 109.5 ?
    C31B C25B H25E . . 109.5 ?
    H25D C25B H25E . . 109.5 ?
    C31B C25B H25F . . 109.5 ?
    H25D C25B H25F . . 109.5 ?
    H25E C25B H25F . . 109.5 ?
    C31B C27B H27D . . 109.5 ?
    C31B C27B H27E . . 109.5 ?
    H27D C27B H27E . . 109.5 ?
    C31B C27B H27F . . 109.5 ?
    H27D C27B H27F . . 109.5 ?
    H27E C27B H27F . . 109.5 ?
loop_
    _geom_torsion_atom_site_label_1
    _geom_torsion_atom_site_label_2
    _geom_torsion_atom_site_label_3
    _geom_torsion_atom_site_label_4
    _geom_torsion_site_symmetry_1
    _geom_torsion_site_symmetry_2
    _geom_torsion_site_symmetry_3
    _geom_torsion_site_symmetry_4
    _geom_torsion
    _geom_torsion_publ_flag
    C33A N9 C28 C14 . . . . 162.8(3) ?
    C26 N9 C28 C14 . . . . 12.0(3) ?
    C33B N9 C28 C14 . . . . 177.2(7) ?
    C33A N9 C28 C29 . . . . -17.5(4) ?
    C26 N9 C28 C29 . . . . -168.3(2) ?
    C33B N9 C28 C29 . . . . -3.1(7) ?
    C11 C14 C28 N9 . . . . -174.10(19) ?
    C17 C14 C28 N9 . . . . 6.6(3) ?
    C11 C14 C28 C29 . . . . 6.2(3) ?
    C17 C14 C28 C29 . . . . -173.14(19) ?
    C28 C14 C11 O13 . . . . 174.30(19) ?
    C17 C14 C11 O13 . . . . -6.4(3) ?
    C28 C14 C11 C10 . . . . -5.8(3) ?
    C17 C14 C11 C10 . . . . 173.53(19) ?
    C30 C10 C11 O13 . . . . -177.8(2) ?
    C9 C10 C11 O13 . . . . 3.1(3) ?
    C30 C10 C11 C14 . . . . 2.3(3) ?
    C9 C10 C11 C14 . . . . -176.8(2) ?
    N9 C28 C29 C30 . . . . 177.2(2) ?
    C14 C28 C29 C30 . . . . -3.1(3) ?
    N9 C28 C29 C31A . . . . -7.7(4) ?
    C14 C28 C29 C31A . . . . 172.1(3) ?
    N9 C28 C29 C31B . . . . 8.8(7) ?
    C14 C28 C29 C31B . . . . -171.5(6) ?
    C28 C29 C30 C10 . . . . -0.6(3) ?
    C31A C29 C30 C10 . . . . -175.8(3) ?
    C31B C29 C30 C10 . . . . 169.1(5) ?
    C11 C10 C30 C29 . . . . 1.0(3) ?
    C9 C10 C30 C29 . . . . -179.8(2) ?
    C7 N8 C9 C10 . . . . 177.1(2) ?
    C30 C10 C9 N8 . . . . 178.4(2) ?
    C11 C10 C9 N8 . . . . -2.4(3) ?
    C28 N9 C26 C22 . . . . -45.4(3) ?
    C33A N9 C26 C22 . . . . 162.3(3) ?
    C33B N9 C26 C22 . . . . 150.1(7) ?
    C5 C3 C2 C4 . . . . -0.9(4) ?
    C5 C3 C2 Cl1 . . . . 177.92(18) ?
    C11 C14 C17 C22 . . . . -169.2(2) ?
    C28 C14 C17 C22 . . . . 10.1(3) ?
    C11 C14 C17 C20 . . . . 69.3(3) ?
    C28 C14 C17 C20 . . . . -111.4(2) ?
    C11 C14 C17 C21 . . . . -52.1(3) ?
    C28 C14 C17 C21 . . . . 127.2(2) ?
    C3 C2 C4 C6 . . . . 0.1(4) ?
    Cl1 C2 C4 C6 . . . . -178.7(2) ?
    C2 C4 C6 C7 . . . . -0.2(4) ?
    C2 C3 C5 C7 . . . . 1.6(4) ?
    C4 C6 C7 C5 . . . . 0.9(4) ?
    C4 C6 C7 N8 . . . . 178.2(2) ?
    C3 C5 C7 C6 . . . . -1.7(4) ?
    C3 C5 C7 N8 . . . . -178.7(2) ?
    C9 N8 C7 C6 . . . . 156.8(2) ?
    C9 N8 C7 C5 . . . . -26.1(4) ?
    N9 C26 C22 C17 . . . . 61.8(3) ?
    C20 C17 C22 C26 . . . . 78.4(3) ?
    C14 C17 C22 C26 . . . . -43.4(3) ?
    C21 C17 C22 C26 . . . . -163.3(2) ?
    C30 C29 C31A C32A . . . . 169.0(3) ?
    C28 C29 C31A C32A . . . . -6.0(4) ?
    C31B C29 C31A C32A . . . . -120.9(19) ?
    C30 C29 C31A C25A . . . . -69.7(4) ?
    C28 C29 C31A C25A . . . . 115.3(3) ?
    C31B C29 C31A C25A . . . . 0.4(17) ?
    C30 C29 C31A C27A . . . . 48.4(4) ?
    C28 C29 C31A C27A . . . . -126.6(3) ?
    C31B C29 C31A C27A . . . . 118.5(19) ?
    C29 C31A C32A C33A . . . . 40.8(4) ?
    C25A C31A C32A C33A . . . . -78.8(4) ?
    C27A C31A C32A C33A . . . . 163.4(3) ?
    C28 N9 C33A C32A . . . . 51.5(4) ?
    C26 N9 C33A C32A . . . . -156.5(3) ?
    C33B N9 C33A C32A . . . . -30(3) ?
    C31A C32A C33A N9 . . . . -62.5(4) ?
    C30 C29 C31B C25B . . . . -21.9(11) ?
    C28 C29 C31B C25B . . . . 146.8(7) ?
    C31A C29 C31B C25B . . . . -139(2) ?
    C30 C29 C31B C32B . . . . -148.8(6) ?
    C28 C29 C31B C32B . . . . 20.0(11) ?
    C31A C29 C31B C32B . . . . 94(2) ?
    C30 C29 C31B C27B . . . . 101.7(6) ?
    C28 C29 C31B C27B . . . . -89.5(7) ?
    C31A C29 C31B C27B . . . . -15.3(14) ?
    C25B C31B C32B C33B . . . . 178.3(9) ?
    C27B C31B C32B C33B . . . . 57.4(11) ?
    C29 C31B C32B C33B . . . . -48.0(11) ?
    C28 N9 C33B C32B . . . . -32.1(13) ?
    C33A N9 C33B C32B . . . . 73(3) ?
    C26 N9 C33B C32B . . . . 132.6(8) ?
    C31B C32B C33B N9 . . . . 59.4(13) ?
loop_
    _geom_hbond_atom_site_label_D
    _geom_hbond_atom_site_label_H
    _geom_hbond_atom_site_label_A
    _geom_hbond_site_symmetry_A
    _geom_hbond_distance_DH
    _geom_hbond_distance_HA
    _geom_hbond_distance_DA
    _geom_hbond_angle_DHA
    O13 H13 N8 . 0.98 1.65 2.563(2) 155
data_global
_journal_date_recd_electronic     2013-03-22
_journal_date_accepted     2013-05-07
_journal_name_full     'Acta Crystallographica, Section E'
_journal_year     2013
_journal_volume     69
_journal_issue      6
_journal_page_first     o883
_journal_page_last     o883
_journal_paper_category     QO
_journal_paper_doi     10.1107/S1600536813012579
_journal_coeditor_code     LR2103
_publ_contact_author_name     'Kantar, Esen Nur'
_publ_contact_author_address
;
Department of Physics
Faculty of Arts and Sciences
Ondokuz May\?is University
TR-55139 Samsun
Turkey
;
_publ_contact_author_email     'esen.nur@oposta.omu.edu.tr '
_publ_contact_author_fax     '++90(362) 2605169'
_publ_contact_author_phone     '++90(362) 3121919'
_publ_section_title
;\
8-{(<i>E</i>)-[(4-Chlorophenyl)imino]methyl}-1,1,7,7-tetramethyl-1,2,3,5,6,7-\
hexahydropyrido[3,2,1-<i>ij</i>]quinolin-9-ol
;
loop_
    _publ_author_name
    _publ_author_footnote
    _publ_author_address
    'Kantar, Esen Nur' ?
; Department of Physics
Faculty of Arts and Sciences
Ondokuz May\?is University
TR-55139 Samsun
Turkey
;
    'K\"oysal, Yavuz' ?
;
Yesilyurt Demir Celik Vocational School
Ondokuz May\?is University
TR-55139 Samsun
Turkey
;
    'Akdemir, Nesuhi' ?
;
Department of Chemistry
Amasya Faculty of Arts and Sciences
Ondokuz May\?is University
05000 Amasya
Turkey
;
    'A\(gar, Ay\,sen Alaman' ?
;
Department of Chemistry
Faculty of Arts and Sciences
Ondokuz May\?is University, Kurupelit,
55139 Samsun
Turkey
;
    'Soylu, Mustafa Serkan' ?
;
Department of Physics
Faculty of Arts and Sciences
Giresun University, Giresun
Turkey
;
