# Supplementary material for: 8-{(E)-[(4-Chloro­phen­yl)imino]­meth­yl}-1,1,7,7-tetra­methyl-1,2,3,5,6,7-hexa­hydro­pyrido[3,2,1-ij]quinolin-9-ol
Source: Acta Crystallogr Sect E Struct Rep Online. 2013 May 15;69(Pt 6):o883. doi: 10.1107/S1600536813012579 (PMC3685040; doi:10.1107/S1600536813012579)
Supplement: Supplementary file 2 [file e-69-0o883-Isup2.hkl]

#
# h,k,l, Fc-squared, Fo-squared, sigma(Fo-squared) and status flag
#
data_I
_shelx_title ' I         P  -1        R = 0.06'
_shelx_refln_list_code          4
_shelx_F_calc_maximum      130.96
_exptl_crystal_F_000       408.00
_reflns_d_resolution_high  0.8255
 
loop_
 _symmetry_equiv_pos_as_xyz
 'x, y, z'
 '-x, -y, -z'
 
_cell_length_a     6.4716
_cell_length_b     9.8468
_cell_length_c    16.9206
_cell_angle_alpha  75.438
_cell_angle_beta   80.307
_cell_angle_gamma  75.863
 
_shelx_F_squared_multiplier     1.000
 
loop_
 _refln_index_h
 _refln_index_k
 _refln_index_l
 _refln_F_squared_calc
 _refln_F_squared_meas
 _refln_F_squared_sigma
 _refln_observed_status
   1   0   0        1.75        3.94      0.90 o
   2   0   0       27.53       23.98      1.31 o
   3   0   0      435.11      437.12      8.30 o
   4   0   0       15.11       15.25      1.80 o
   5   0   0        4.68        7.18      1.16 o
   6   0   0       12.57       12.48      3.72 o
   7   0   0        0.15        4.99      3.22 o
  -7   1   0       68.96       56.45      8.40 o
  -6   1   0       11.12       12.86      3.93 o
  -5   1   0      177.00      168.18     18.27 o
  -4   1   0       16.69       18.60      2.15 o
  -3   1   0       61.01       45.41      1.92 o
  -2   1   0      804.76      874.07      7.71 o
  -1   1   0      529.64      533.06      4.94 o
   1   1   0       66.80       85.45      3.64 o
   2   1   0      706.39      728.83      9.08 o
   3   1   0      705.28      642.57      8.57 o
   4   1   0      258.04      261.16      6.18 o
   5   1   0       64.67       58.57      3.27 o
   6   1   0       76.64       70.65      5.48 o
   7   1   0       34.12       37.71      6.83 o
  -7   2   0       16.92       13.23      4.24 o
  -6   2   0       85.54       99.49     10.04 o
  -5   2   0        3.80        5.46      2.36 o
  -4   2   0       25.21       19.71      1.49 o
  -3   2   0      340.18      351.20      5.47 o
  -2   2   0     1017.19     1041.56      8.58 o
  -1   2   0       15.90       12.52      1.12 o
   0   2   0     6008.89     5794.75     41.16 o
   1   2   0      350.33      337.92      9.50 o
   2   2   0      152.99      134.73      4.57 o
   3   2   0      192.31      184.50      8.26 o
   4   2   0      665.47      710.68     10.92 o
   5   2   0      142.89      138.34      6.75 o
   6   2   0       23.08       23.26      3.08 o
   7   2   0       18.04       23.66      5.57 o
  -6   3   0       12.49       10.76      3.58 o
  -5   3   0       40.38       40.32      5.98 o
  -4   3   0        4.78        4.39      1.17 o
  -3   3   0       33.34       41.13      2.50 o
  -2   3   0       12.63       17.72      1.49 o
  -1   3   0      791.70      684.65      9.27 o
   0   3   0     2081.72     2033.39     29.57 o
   1   3   0       16.78        8.63      1.26 o
   2   3   0      151.63      154.34      5.67 o
   3   3   0      263.75      216.52      7.10 o
   4   3   0       19.63       22.58      3.59 o
   5   3   0       40.38       47.36      6.65 o
   6   3   0       50.75       45.44      6.12 o
   7   3   0        5.28       10.79      3.73 o
  -6   4   0        2.65        4.35      2.91 o
  -5   4   0       68.07       69.80      7.93 o
  -4   4   0       56.10       42.84      4.17 o
  -3   4   0      168.46      181.00      6.85 o
  -2   4   0      664.34      648.26     12.08 o
  -1   4   0       18.39       14.57      1.66 o
   0   4   0       84.23      109.17      8.07 o
   1   4   0       84.18       47.40      3.43 o
   2   4   0      227.48      282.63     12.41 o
   3   4   0      324.68      342.86     14.25 o
   4   4   0      380.17      437.46     16.71 o
   5   4   0       31.16       33.75      4.92 o
   6   4   0       14.16       22.31      3.28 o
   7   4   0       16.17       17.14      5.27 o
  -6   5   0        7.52        9.82      3.76 o
  -5   5   0       40.72       33.44      5.69 o
  -4   5   0        0.19        1.37      1.12 o
  -3   5   0       21.50       21.93      2.65 o
  -2   5   0      106.39       98.20      5.22 o
  -1   5   0      382.42      357.35     15.32 o
   0   5   0      471.33      515.16     18.96 o
   1   5   0      348.48      438.27     11.48 o
   2   5   0      401.45      474.49     18.59 o
   3   5   0       14.27       15.01      3.47 o
   4   5   0        1.51        3.19      1.83 o
   5   5   0        4.34        2.36      1.55 o
   6   5   0      429.02      439.67     19.72 o
   7   5   0      117.53      128.66     13.72 o
  -5   6   0        7.87        8.27      3.26 o
  -4   6   0       28.86       29.76      5.22 o
  -3   6   0       28.99       31.20      3.38 o
  -2   6   0        0.54        4.83      1.61 o
  -1   6   0      105.84      122.58      9.91 o
   0   6   0       73.51       85.70      8.51 o
   1   6   0      288.54      317.77     10.71 o
   2   6   0      159.03      122.69     10.75 o
   3   6   0        1.24       -0.07      1.68 o
   4   6   0        1.97        1.37      2.02 o
   5   6   0       34.94       34.51      5.89 o
   6   6   0      418.85      443.41     21.40 o
   7   6   0      311.78      330.47     22.51 o
  -5   7   0        3.52        5.05      2.88 o
  -4   7   0        0.23       -1.10      1.97 o
  -3   7   0        0.99        4.39      1.68 o
  -2   7   0      364.01      359.32     16.91 o
  -1   7   0      468.69      512.14     15.02 o
   0   7   0      265.06      289.43     10.89 o
   1   7   0        6.66        4.72      1.57 o
   2   7   0       12.05       16.50      5.23 o
   3   7   0        4.35        1.57      1.71 o
   4   7   0       18.18       25.37      5.31 o
   5   7   0        4.27        2.21      1.97 o
   6   7   0       25.53       21.28      5.32 o
  -4   8   0       12.06       11.65      3.36 o
  -3   8   0        1.81        6.36      2.83 o
  -2   8   0       16.49       11.29      3.47 o
  -1   8   0       41.49       42.26      6.71 o
   0   8   0      113.75      121.46      9.23 o
   1   8   0        1.45        2.41      1.45 o
   2   8   0      112.39      105.44     11.69 o
   3   8   0       56.48       45.11      7.97 o
   4   8   0        1.76       -0.38      2.29 o
   5   8   0      195.31      188.48     16.30 o
   6   8   0        0.28       -0.25      2.13 o
  -2   9   0        0.02        2.09      2.44 o
  -1   9   0      121.30      125.55      8.67 o
   0   9   0       54.60       63.03      6.06 o
   1   9   0       46.54       60.15      8.92 o
   2   9   0        0.78       10.03      5.84 o
   3   9   0        0.01       17.60      6.36 o
   4   9   0       14.08       16.14      5.98 o
   5   9   0        7.06       -0.67      3.16 o
   6   9   0        3.73        2.75      2.76 o
  -2  10   0        6.43        3.74      2.51 o
  -1  10   0        1.53        1.69      1.35 o
   0  10   0        0.20        1.10      1.69 o
   1  10   0       15.39       15.96      3.18 o
   2  10   0        2.20        4.84      4.20 o
   3  10   0       40.33       34.82      8.37 o
   4  10   0       31.30       40.08      9.02 o
   5  10   0       30.26       41.23      8.87 o
   0  11   0      107.75      119.35      9.74 o
   1  11   0        2.11        1.22      1.87 o
   2  11   0        0.11        0.02      2.55 o
   3  11   0       46.21       63.52     11.02 o
  -3 -11   1       48.01       62.81     11.16 o
  -2 -11   1        0.86        2.23      2.37 o
  -1 -11   1      102.20      113.62      9.14 o
   0 -11   1        0.04        0.82      1.82 o
  -4 -10   1       13.83       29.52      8.01 o
  -3 -10   1        7.53       18.10      6.56 o
  -2 -10   1        5.15        7.29      4.99 o
  -1 -10   1        0.02        0.92      2.41 o
   0 -10   1        9.48        5.22      2.16 o
   1 -10   1        0.42        1.47      1.36 o
   2 -10   1        0.17        1.15      2.18 o
  -5  -9   1       58.27       49.20      9.27 o
  -4  -9   1        0.28        3.98      2.00 o
  -3  -9   1       12.25        9.76      4.99 o
  -2  -9   1        9.56       15.96      6.35 o
  -1  -9   1       22.48       20.06      3.49 o
   0  -9   1        5.17        4.20      1.97 o
   1  -9   1       56.70       60.92      6.11 o
   2  -9   1       10.36        7.79      2.69 o
  -6  -8   1        5.41        6.08      3.03 o
  -5  -8   1      336.26      369.51     23.03 o
  -4  -8   1      430.65      406.31     23.75 o
  -3  -8   1        0.41        3.66      2.80 o
  -2  -8   1       14.64       26.72      6.89 o
  -1  -8   1       23.81       26.71      3.88 o
   0  -8   1      242.22      230.39     17.80 o
   1  -8   1      991.94      950.67     32.81 o
   2  -8   1        2.66        7.79      2.96 o
   3  -8   1       12.31       12.50      3.79 o
   4  -8   1        3.05       -2.00      2.00 o
  -6  -7   1      136.90      137.94     13.16 o
  -5  -7   1        5.45        9.03      3.89 o
  -4  -7   1       30.52       40.97      6.84 o
  -3  -7   1       34.11       33.58      6.32 o
  -2  -7   1       45.86       44.40      7.14 o
  -1  -7   1        2.39        4.76      1.77 o
   0  -7   1      208.10      206.92      9.24 o
   1  -7   1      332.05      348.31     18.28 o
   2  -7   1       31.71       18.43      3.01 o
   3  -7   1       89.97       95.03      6.31 o
   4  -7   1       20.57       27.64      5.59 o
  -7  -6   1       36.17       36.18      7.73 o
  -6  -6   1       67.27       82.64      9.65 o
  -5  -6   1       47.39       61.47      7.95 o
  -4  -6   1      279.94      245.72     15.28 o
  -3  -6   1       38.90       36.11      5.84 o
  -2  -6   1        1.35        0.68      1.47 o
  -1  -6   1      391.23      358.77     11.53 o
   0  -6   1      159.39      167.23      7.67 o
   1  -6   1       80.49       71.18      7.67 o
   2  -6   1        2.26        5.73      1.34 o
   3  -6   1      225.82      231.00      9.05 o
   4  -6   1        4.16        7.65      2.96 o
   5  -6   1       48.56       48.58      7.21 o
  -7  -5   1       52.20       59.14      9.21 o
  -6  -5   1        3.23        7.05      3.08 o
  -5  -5   1      109.25       94.22      9.21 o
  -4  -5   1        3.48        6.21      3.04 o
  -3  -5   1       70.70       65.27      7.09 o
  -2  -5   1       16.85       34.34      5.13 o
  -1  -5   1        2.87        2.90      2.46 o
   0  -5   1      228.02      228.50     13.78 o
   1  -5   1      111.57       94.36      8.03 o
   2  -5   1        0.69        1.63      0.75 o
   3  -5   1        0.01        0.20      0.84 o
   4  -5   1      104.36      105.35      9.33 o
   5  -5   1        4.77        7.11      2.84 o
   6  -5   1        0.42       -0.27      1.83 o
  -7  -4   1       24.44       40.46      7.73 o
  -6  -4   1       62.48       67.82      5.86 o
  -5  -4   1        0.06       -1.32      1.32 o
  -4  -4   1      443.98      425.45     17.42 o
  -3  -4   1      261.85      255.74     12.81 o
  -2  -4   1      423.58      474.73     16.71 o
  -1  -4   1     1546.57     1584.00     23.73 o
   0  -4   1      103.36       93.48      7.77 o
   1  -4   1       28.54       41.84      5.89 o
   2  -4   1        0.09        7.67      1.37 o
   3  -4   1      326.90      287.03      8.50 o
   4  -4   1        7.32        5.86      2.35 o
   5  -4   1        6.17        7.91      3.15 o
   6  -4   1        0.48        1.46      1.95 o
  -7  -3   1       37.21       36.66      6.96 o
  -6  -3   1       47.94       56.59      7.14 o
  -5  -3   1      204.02      199.83      8.85 o
  -4  -3   1       17.99       17.60      3.41 o
  -3  -3   1        0.76        0.72      0.65 o
  -2  -3   1     1173.77     1152.75     23.28 o
  -1  -3   1      293.53      311.38      7.42 o
   0  -3   1       22.10       19.13      2.88 o
   1  -3   1       95.11       85.61      3.33 o
   2  -3   1     2313.17     2314.05     27.17 o
   3  -3   1       79.59       81.79      5.29 o
   4  -3   1       14.75       13.18      1.57 o
   5  -3   1       70.96       69.56      7.83 o
   6  -3   1        3.14        3.10      1.94 o
  -7  -2   1       10.96        7.46      3.21 o
  -6  -2   1       84.15       90.25      6.82 o
  -5  -2   1       47.56       46.04      4.03 o
  -4  -2   1       24.37       16.10      2.39 o
  -3  -2   1      331.07      307.23      8.18 o
  -2  -2   1       28.96       33.16      2.45 o
  -1  -2   1      286.48      293.87      9.56 o
   0  -2   1     1661.65     1776.13     22.22 o
   1  -2   1      276.28      252.88      4.88 o
   2  -2   1     4754.29     4764.91     44.14 o
   3  -2   1       87.33       69.51      2.77 o
   4  -2   1      212.42      203.89      5.16 o
   5  -2   1       45.94       44.62      6.26 o
   6  -2   1       99.09      112.43     11.03 o
   7  -2   1      115.00      102.33     11.12 o
  -7  -1   1       71.71       61.01      8.74 o
  -6  -1   1      124.76      130.84      7.26 o
  -5  -1   1      230.76      205.99      8.30 o
  -4  -1   1      131.23      142.52      4.84 o
  -3  -1   1        4.04        3.17      0.71 o
  -2  -1   1        5.23        6.10      1.12 o
  -1  -1   1     1696.21     1710.73     18.79 o
   1  -1   1      634.00      650.73     12.76 o
   2  -1   1      183.12      175.59      2.67 o
   3  -1   1      135.27      146.25      3.40 o
   4  -1   1        2.83        2.69      0.62 o
   5  -1   1       14.66       15.98      1.56 o
   6  -1   1      103.57       92.14     10.02 o
   7  -1   1      173.26      152.84     13.79 o
  -7   0   1        1.87       -1.30      1.74 o
  -6   0   1        0.06        0.11      1.42 o
  -5   0   1       15.37       20.10      2.52 o
  -4   0   1       69.29       94.63      4.73 o
  -3   0   1        8.80       14.24      1.34 o
  -2   0   1      597.05      653.15      7.32 o
  -1   0   1     3271.24     3236.87     21.06 o
   1   0   1      887.56      880.86     12.36 o
   2   0   1      762.50      681.45     10.22 o
   3   0   1      166.32      153.64      4.42 o
   4   0   1       45.45       45.74      3.50 o
   5   0   1       11.61       13.29      1.35 o
   6   0   1      283.13      272.94     16.82 o
   7   0   1       15.04       13.00      4.51 o
  -7   1   1      180.32      179.86     14.72 o
  -6   1   1       14.59       17.94      4.44 o
  -5   1   1        9.97       13.18      2.06 o
  -4   1   1       86.62       81.79      3.47 o
  -3   1   1      337.27      350.14      6.78 o
  -2   1   1      382.93      374.60      4.95 o
  -1   1   1       31.92       20.43      1.09 o
   1   1   1       56.23       64.30      2.69 o
   2   1   1      703.95      661.80     15.30 o
   3   1   1      158.23      184.93      4.22 o
   4   1   1       50.96       55.57      2.67 o
   5   1   1       17.86       16.86      1.66 o
   6   1   1       19.53       26.15      5.54 o
   7   1   1       15.08       18.62      4.99 o
  -7   2   1      146.73      144.87     13.06 o
  -6   2   1        0.36        5.77      2.89 o
  -5   2   1       29.42       26.93      2.88 o
  -4   2   1        0.14        0.73      0.46 o
  -3   2   1      170.23      165.64      4.52 o
  -2   2   1      450.20      464.13      8.16 o
  -1   2   1      122.35       95.38      2.40 o
   0   2   1        4.18        3.34      1.04 o
   1   2   1     1564.20     1540.48     20.13 o
   2   2   1      187.03      177.87      4.83 o
   3   2   1      560.17      590.73     13.74 o
   4   2   1      945.06     1029.19     12.50 o
   5   2   1      250.19      259.61      7.37 o
   6   2   1      653.23      643.32     14.98 o
   7   2   1       61.61       60.04      8.91 o
  -6   3   1       31.14       31.23      5.79 o
  -5   3   1       19.90       15.58      3.81 o
  -4   3   1       17.34       16.70      1.75 o
  -3   3   1     1589.49     1580.29     15.08 o
  -2   3   1      211.68      200.22      4.50 o
  -1   3   1        0.44        1.37      0.74 o
   0   3   1      168.74      173.82      8.10 o
   1   3   1     2495.65     2495.13     53.74 o
   2   3   1      751.48      687.02     11.48 o
   3   3   1      664.01      710.18     12.17 o
   4   3   1      164.23      189.70      9.49 o
   5   3   1      128.70      129.66      6.64 o
   6   3   1       11.08        9.69      2.10 o
   7   3   1       17.69       18.55      5.34 o
  -6   4   1       60.14       69.80      8.55 o
  -5   4   1       20.47       18.76      4.33 o
  -4   4   1       62.33       50.62      3.93 o
  -3   4   1      360.37      357.17      9.61 o
  -2   4   1       43.27       43.21      3.17 o
  -1   4   1        7.97       16.70      1.26 o
   0   4   1        6.35        3.86      1.68 o
   1   4   1      439.69      394.85     11.24 o
   2   4   1     1301.08     1401.22     19.21 o
   3   4   1       85.21       76.69      4.58 o
   4   4   1      685.96      649.07     19.48 o
   5   4   1       85.39       81.33      7.18 o
   6   4   1       67.57       65.91      8.08 o
   7   4   1        1.17        7.16      3.85 o
  -6   5   1        0.12        2.25      1.55 o
  -5   5   1        0.82        2.74      2.41 o
  -4   5   1       12.17       16.23      3.72 o
  -3   5   1        7.44        9.53      1.82 o
  -2   5   1       82.48      104.01      9.27 o
  -1   5   1      311.40      271.97      9.09 o
   0   5   1      296.24      315.36     14.23 o
   1   5   1     1298.32     1399.63     19.95 o
   2   5   1     1178.66     1129.32     28.93 o
   3   5   1      268.78      257.51     13.49 o
   4   5   1      190.68      198.12     12.02 o
   5   5   1      155.52      164.28     11.20 o
   6   5   1       27.37       26.39      3.79 o
   7   5   1       26.48       27.73      6.36 o
  -5   6   1       16.17       13.78      3.69 o
  -4   6   1       22.08       16.51      3.82 o
  -3   6   1        0.02        0.42      2.24 o
  -2   6   1       89.34       82.28      9.40 o
  -1   6   1       39.55       36.68      3.74 o
   0   6   1        0.88        2.63      1.81 o
   1   6   1      613.75      565.27     13.88 o
   2   6   1      331.96      293.06     16.51 o
   3   6   1      244.66      237.62     14.79 o
   4   6   1      417.61      368.97     18.29 o
   5   6   1        4.93        3.23      1.50 o
   6   6   1       15.40       17.77      4.32 o
   7   6   1        8.93       13.07      5.34 o
  -5   7   1       10.37       13.14      4.02 o
  -4   7   1       13.46        9.36      3.12 o
  -3   7   1        0.01        3.95      1.59 o
  -2   7   1       59.55       61.91      7.32 o
  -1   7   1     2284.72     2260.13     61.43 o
   0   7   1       69.13       68.71      5.25 o
   1   7   1        0.18        3.83      2.71 o
   2   7   1       59.17       58.70      8.27 o
   3   7   1      139.39      121.64     11.75 o
   4   7   1      426.73      426.90     21.99 o
   5   7   1        3.88        8.99      3.40 o
   6   7   1        1.12        3.80      2.32 o
  -3   8   1        6.81        6.74      2.94 o
  -2   8   1        1.60        4.55      3.02 o
  -1   8   1      735.06      716.15     19.09 o
   0   8   1       23.15       23.20      3.36 o
   1   8   1      202.51      205.85     11.22 o
   2   8   1      120.52      132.38     12.60 o
   3   8   1      485.09      496.22     25.29 o
   4   8   1       57.37       67.66      9.78 o
   5   8   1       96.04       91.06     11.40 o
   6   8   1       19.99       15.65      5.04 o
  -2   9   1       46.42       35.14      6.38 o
  -1   9   1        0.94       -0.77      3.65 o
   0   9   1       41.68       38.56      4.68 o
   1   9   1       22.18       21.96      3.66 o
   2   9   1       94.59      116.60     12.81 o
   3   9   1      269.08      265.19     19.35 o
   4   9   1      540.13      488.74     26.94 o
   5   9   1       60.76       58.06     10.03 o
   6   9   1       15.32       17.84      5.62 o
  -2  10   1        1.58        5.59      2.87 o
  -1  10   1       23.66       33.93      4.59 o
   0  10   1        0.97       -1.07      1.22 o
   1  10   1       18.12       13.15      3.27 o
   2  10   1       61.25       58.70      9.34 o
   3  10   1        9.90       24.74      6.93 o
   4  10   1       12.46       32.54      7.80 o
   5  10   1        6.56       16.11      5.36 o
   0  11   1        3.14        1.37      1.62 o
   1  11   1        4.72       13.51      3.21 o
   2  11   1      110.85      119.76     14.05 o
   3  11   1       14.27       19.68      5.98 o
   4  11   1        0.17        3.55      4.12 o
  -2 -11   2       57.80       69.23     11.60 o
  -1 -11   2       22.22       18.54      4.83 o
  -4 -10   2       30.18       37.40      8.91 o
  -3 -10   2        4.38       12.81      6.22 o
  -2 -10   2       19.46       28.52      7.90 o
  -1 -10   2        4.25        8.30      4.53 o
   0 -10   2        0.91        2.77      3.12 o
   1 -10   2        4.94        2.21      1.28 o
   2 -10   2       24.46       19.34      4.75 o
  -5  -9   2       39.53       43.65      8.80 o
  -4  -9   2       33.24       23.68      6.76 o
  -3  -9   2        1.23        0.59      3.10 o
  -2  -9   2        0.24       35.74      8.82 o
  -1  -9   2       19.43       30.31      6.93 o
   0  -9   2       54.40       48.02      5.24 o
   1  -9   2       49.65       68.88      9.67 o
   2  -9   2        1.36        4.83      2.08 o
  -6  -8   2       18.84       83.35     11.29 o
  -5  -8   2      140.42      145.22     14.37 o
  -4  -8   2        0.36       -0.12      2.08 o
  -3  -8   2       99.96       76.18     10.28 o
  -2  -8   2       12.60        7.72      3.54 o
  -1  -8   2       43.75       55.84      6.29 o
   0  -8   2        1.82        5.03      2.56 o
   1  -8   2        2.26       10.70      4.13 o
   2  -8   2       15.11       13.53      2.75 o
   4  -8   2        2.15       -0.16      1.94 o
  -6  -7   2       89.51       89.56     10.92 o
  -5  -7   2        2.29        0.61      2.13 o
  -4  -7   2       59.18       54.35      8.03 o
  -3  -7   2       29.59       30.62      6.34 o
  -2  -7   2      141.05      175.38     14.10 o
  -1  -7   2        3.13        8.71      2.32 o
   0  -7   2      324.10      350.57     12.16 o
   1  -7   2      435.76      404.08     20.26 o
   2  -7   2       28.26       15.78      2.73 o
   3  -7   2        0.37        1.25      2.77 o
   4  -7   2        3.98        2.38      2.58 o
  -7  -6   2      125.15      116.64     13.40 o
  -6  -6   2      175.01      174.75     14.40 o
  -5  -6   2       17.50       21.29      5.02 o
  -4  -6   2      115.77      125.85     11.27 o
  -3  -6   2       70.02       65.84      8.00 o
  -2  -6   2       67.40       77.59      8.47 o
  -1  -6   2      371.19      352.26     11.38 o
   0  -6   2      425.02      441.56     12.72 o
   1  -6   2      142.51      139.80     11.01 o
   2  -6   2       34.06       51.45      4.18 o
   3  -6   2        0.44        1.89      1.42 o
   4  -6   2       51.04       52.92      7.15 o
   5  -6   2       76.85       79.37      9.29 o
  -7  -5   2      114.68      103.67     12.28 o
  -6  -5   2        0.74        3.93      2.01 o
  -5  -5   2      134.84      134.90     11.46 o
  -4  -5   2      258.34      261.81     15.16 o
  -3  -5   2      514.99      477.53     19.70 o
  -2  -5   2     1529.94     1680.48     35.68 o
  -1  -5   2       12.39       13.36      2.07 o
   0  -5   2       73.18       73.11      8.40 o
   1  -5   2       19.35       21.60      4.24 o
   2  -5   2       15.36       17.75      1.95 o
   3  -5   2       99.45      104.64      5.67 o
   4  -5   2       58.08       55.05      6.96 o
   5  -5   2       14.33       21.81      4.99 o
   6  -5   2        1.19        0.41      2.12 o
  -7  -4   2       34.98       44.15      7.75 o
  -6  -4   2        0.36        1.90      2.37 o
  -5  -4   2      130.40      114.71     10.04 o
  -4  -4   2      252.72      281.41     14.75 o
  -3  -4   2        2.51        0.80      1.35 o
  -2  -4   2      865.71      976.16     24.86 o
  -1  -4   2      185.66      192.28      7.17 o
   0  -4   2      260.79      250.35     12.50 o
   1  -4   2       86.69       79.37      3.75 o
   2  -4   2      626.53      683.66     10.59 o
   3  -4   2       29.11       32.15      2.90 o
   4  -4   2        6.36        6.91      1.65 o
   5  -4   2       37.12       29.07      5.67 o
   6  -4   2        6.03       15.05      4.44 o
  -7  -3   2       40.39       38.36      7.17 o
  -6  -3   2      220.46      228.96     10.47 o
  -5  -3   2       83.07       78.83      5.90 o
  -4  -3   2        8.16       13.43      3.16 o
  -3  -3   2      883.93      920.39     23.19 o
  -2  -3   2       69.70       96.86      7.20 o
  -1  -3   2      703.96      650.26     10.69 o
   0  -3   2        0.32        0.91      0.99 o
   1  -3   2      760.84      784.38     10.37 o
   2  -3   2      130.70      173.31      4.14 o
   3  -3   2      135.61      160.62      4.72 o
   4  -3   2       33.00       40.05      3.77 o
   5  -3   2       69.11       56.16      7.35 o
   6  -3   2        0.92        3.50      2.67 o
  -7  -2   2       20.56       25.66      5.92 o
  -6  -2   2      117.65      119.53      7.33 o
  -5  -2   2       13.36        7.88      1.77 o
  -4  -2   2      270.10      242.12      8.71 o
  -3  -2   2      468.16      441.46     14.78 o
  -2  -2   2       14.83       12.87      2.49 o
  -1  -2   2      631.82      643.14      9.32 o
   0  -2   2     2992.12     3061.59     30.59 o
   1  -2   2        4.35        5.39      1.69 o
   2  -2   2      615.16      563.51      6.23 o
   3  -2   2       10.07        2.49      0.68 o
   4  -2   2        2.74        2.83      1.25 o
   5  -2   2       36.85       40.07      6.19 o
   6  -2   2       10.51       17.42      4.90 o
   7  -2   2       37.70       51.45      8.11 o
  -7  -1   2       40.35       34.95      6.36 o
  -6  -1   2      451.30      456.58     13.91 o
  -5  -1   2      546.42      535.27     13.82 o
  -4  -1   2      127.77      128.23      6.11 o
  -3  -1   2       14.40        9.91      1.27 o
  -2  -1   2       24.97       23.22      2.06 o
  -1  -1   2     1284.20     1161.63     17.56 o
   0  -1   2     2397.91     2346.76     13.42 o
   1  -1   2     1876.37     1883.15     17.88 o
   2  -1   2       63.73       69.45      1.87 o
   3  -1   2        3.78        2.67      0.48 o
   4  -1   2      134.28      142.14      5.23 o
   5  -1   2      114.51      109.03      5.06 o
   6  -1   2      380.82      375.25     20.16 o
   7  -1   2        0.00        5.64      3.41 o
  -7   0   2       65.72       66.18      8.81 o
  -6   0   2        0.44        3.09      2.36 o
  -5   0   2       38.40       32.36      5.16 o
  -4   0   2      143.82      127.42      5.72 o
  -3   0   2      207.91      208.02      5.25 o
  -2   0   2      364.94      372.42      5.96 o
  -1   0   2    17149.30    17354.67     59.42 o
   1   0   2       16.36       16.47      1.90 o
   2   0   2      245.40      225.04      9.00 o
   3   0   2      115.11      116.19      3.61 o
   4   0   2      446.23      449.66      7.52 o
   5   0   2       36.55       29.94      1.93 o
   6   0   2      432.31      416.99     21.17 o
   7   0   2       47.02       56.91      8.78 o
  -7   1   2       51.56       60.39      8.41 o
  -6   1   2       21.48       23.39      4.96 o
  -5   1   2      138.40      129.97      6.50 o
  -4   1   2      146.05      140.10      4.82 o
  -3   1   2      540.58      544.42      8.01 o
  -2   1   2      914.12      859.37      7.82 o
  -1   1   2    16242.13    16604.80     37.05 o
   1   1   2     1248.82     1280.71     10.85 o
   2   1   2      198.55      221.01      3.10 o
   3   1   2       17.66       14.85      1.08 o
   4   1   2      564.22      603.64      7.65 o
   5   1   2      521.84      495.77     14.81 o
   6   1   2        1.63        4.26      2.42 o
   7   1   2       64.01       66.12      9.16 o
  -7   2   2       23.32       18.42      4.67 o
  -6   2   2       56.60       71.33      8.28 o
  -5   2   2       26.74       23.45      2.85 o
  -4   2   2        7.25        4.63      1.01 o
  -3   2   2        0.17        7.42      1.03 o
  -2   2   2      151.77      141.71      3.38 o
  -1   2   2       11.92        4.83      0.61 o
   0   2   2       24.77       26.95      2.58 o
   1   2   2      931.23     1040.71     15.18 o
   2   2   2       15.76       20.92      1.57 o
   3   2   2       20.36       22.95      1.54 o
   4   2   2      157.09      141.21      4.34 o
   5   2   2       13.84       15.47      2.04 o
   6   2   2       32.29       52.68      7.75 o
   7   2   2        8.62        9.79      3.90 o
  -6   3   2        8.23        7.59      3.32 o
  -5   3   2       21.78       23.49      4.50 o
  -4   3   2      439.29      430.73     10.96 o
  -3   3   2       71.58       65.96      3.18 o
  -2   3   2       42.30       56.78      2.21 o
  -1   3   2      230.93      273.59      5.11 o
   0   3   2      117.42      156.55      5.26 o
   1   3   2       45.64       59.84      3.30 o
   2   3   2      216.51      232.36      8.02 o
   3   3   2      598.04      666.36     11.09 o
   4   3   2       25.08       22.81      3.10 o
   5   3   2       38.18       35.17      4.67 o
   6   3   2       22.48       19.07      2.60 o
   7   3   2       48.43       50.91      8.53 o
  -6   4   2        5.50        6.65      3.57 o
  -5   4   2       16.24       14.41      3.69 o
  -4   4   2       87.54       92.64      5.33 o
  -3   4   2       10.22       16.95      2.66 o
  -2   4   2       24.89       27.74      2.66 o
  -1   4   2      491.04      520.57     10.17 o
   0   4   2      318.54      416.09      8.86 o
   1   4   2     2253.04     2443.44     22.93 o
   2   4   2      181.69      193.81     14.97 o
   3   4   2       14.33       17.95      2.25 o
   4   4   2      365.13      348.20      9.60 o
   5   4   2       33.04       32.18      3.37 o
   6   4   2        3.37        2.84      3.10 o
   7   4   2        3.53        1.05      2.07 o
  -6   5   2        8.44        8.38      3.34 o
  -5   5   2        1.50        1.45      1.30 o
  -4   5   2       44.59       41.60      3.85 o
  -3   5   2       83.56       76.00      4.81 o
  -2   5   2      138.92      124.98      5.85 o
  -1   5   2       55.64       53.33      5.63 o
   0   5   2        1.00        5.14      1.80 o
   1   5   2     2097.06     2525.46     78.58 o
   2   5   2        8.41        7.08      2.59 o
   3   5   2      681.08      660.83     21.95 o
   4   5   2      152.72      142.28     10.12 o
   5   5   2      214.66      222.13     12.86 o
   6   5   2        0.34        0.32      1.28 o
   7   5   2        1.56        5.20      3.28 o
  -5   6   2       14.37       15.85      4.01 o
  -4   6   2        0.14        0.79      1.01 o
  -3   6   2        5.49        4.71      1.47 o
  -2   6   2      191.95      178.88     11.39 o
  -1   6   2        5.48        8.48      2.63 o
   0   6   2        3.50        3.06      1.95 o
   1   6   2       86.00       95.43      5.65 o
   2   6   2      193.53      203.51     13.06 o
   3   6   2      156.34      152.80     11.79 o
   4   6   2        0.49        2.03      1.87 o
   5   6   2      724.41      710.39     25.93 o
   6   6   2      578.80      518.37     22.68 o
   7   6   2        0.03        2.77      2.53 o
  -5   7   2       25.92       24.94      5.19 o
  -4   7   2        4.36        2.03      2.20 o
  -3   7   2       18.39       17.94      3.91 o
  -2   7   2        2.76       10.67      3.30 o
  -1   7   2      158.44      153.72     11.21 o
   0   7   2       29.82       21.36      3.10 o
   1   7   2        3.44        2.12      1.27 o
   2   7   2        0.50       12.22      4.09 o
   3   7   2      144.37      135.47     11.96 o
   4   7   2       65.09       69.03      8.84 o
   5   7   2      387.39      368.31     20.64 o
   6   7   2      284.81      282.03     18.36 o
   7   7   2        1.90       -1.43      3.52 o
  -3   8   2        8.87        6.67      3.01 o
  -2   8   2        0.84        9.96      3.69 o
  -1   8   2       47.47       51.24      7.29 o
   0   8   2        0.06        1.00      1.21 o
   1   8   2        0.13        0.38      1.38 o
   2   8   2       44.31       53.16      7.93 o
   3   8   2        0.02       11.81      4.76 o
   4   8   2       25.35       35.09      7.12 o
   5   8   2        0.11       -1.03      2.43 o
   6   8   2       87.27       99.19     11.68 o
  -3   9   2        2.32        0.67      1.60 o
  -2   9   2       90.67       82.16      9.54 o
  -1   9   2       13.04        7.42      2.87 o
   0   9   2       30.98       31.15      3.45 o
   1   9   2       63.08       63.98      7.90 o
   2   9   2      101.17       90.99     10.75 o
   3   9   2      218.84      202.16     16.36 o
   4   9   2      121.42      142.88     14.13 o
   5   9   2      106.59      113.52     13.00 o
   6   9   2        0.28        1.14      3.94 o
  -2  10   2       11.12       10.59      3.66 o
  -1  10   2        0.07        4.05      2.49 o
   0  10   2       10.61        6.96      2.05 o
   1  10   2       19.55       19.16      3.46 o
   2  10   2        1.78       10.70      4.30 o
   3  10   2       28.62       18.25      5.24 o
   4  10   2       32.16       34.71      7.91 o
   5  10   2        3.54        4.90      3.90 o
  -1  11   2        2.94        3.62      3.53 o
   0  11   2        8.72        4.60      1.81 o
   1  11   2       43.19       50.67      6.54 o
   2  11   2       10.60       10.76      4.39 o
   3  11   2       15.71       30.98      7.28 o
   4  11   2       19.84       25.56      7.00 o
  -4 -10   3        1.91        2.52      2.95 o
  -3 -10   3       97.41      133.08     16.50 o
  -2 -10   3       84.88       94.39     13.55 o
  -1 -10   3        9.86       11.26      5.34 o
   0 -10   3        0.85        4.54      2.20 o
   1 -10   3       48.68       47.02      5.63 o
  -5  -9   3       98.86       95.40     12.95 o
  -4  -9   3       36.79       48.15      9.14 o
  -3  -9   3       77.16       66.50     10.62 o
  -2  -9   3       13.96       17.61      6.03 o
  -1  -9   3       17.61       16.48      6.14 o
   0  -9   3       83.20       87.97     15.94 o
   1  -9   3        0.14        1.02      1.71 o
   2  -9   3       35.72       43.81      5.19 o
  -6  -8   3        0.16        3.28      3.16 o
  -5  -8   3        0.61       -0.81      3.14 o
  -4  -8   3       59.22       60.07      9.08 o
  -3  -8   3       15.15       15.13      4.48 o
  -2  -8   3      129.38      104.09     12.30 o
  -1  -8   3       53.59       47.88      5.11 o
   0  -8   3     1327.33     1349.21     53.21 o
   1  -8   3       96.59       96.30     10.94 o
   2  -8   3        1.07       -0.16      1.32 o
   4  -8   3        1.41        0.01      1.44 o
  -6  -7   3       30.41       34.47      7.10 o
  -5  -7   3       54.15       47.79      7.95 o
  -4  -7   3       14.69       13.43      3.93 o
  -3  -7   3      463.60      451.17     22.86 o
  -2  -7   3      140.73      146.99     12.96 o
  -1  -7   3       97.11       96.97      6.62 o
   0  -7   3     2319.51     2293.44     31.75 o
   1  -7   3       89.32      102.19     10.57 o
   2  -7   3       36.22       34.07      6.11 o
   3  -7   3       43.87       45.88      4.49 o
   4  -7   3        0.14       -1.45      1.45 o
  -6  -6   3       10.54       25.44      5.78 o
  -5  -6   3       52.58       61.19      8.61 o
  -4  -6   3        0.12        4.67      2.41 o
  -3  -6   3        1.92        2.43      1.92 o
  -2  -6   3       68.49       58.86      7.43 o
  -1  -6   3      197.57      194.06      8.45 o
   0  -6   3        8.33       12.35      2.39 o
   1  -6   3       13.56       14.26      3.89 o
   2  -6   3        0.01        0.89      1.15 o
   3  -6   3        0.64        2.53      1.38 o
   4  -6   3       72.28       73.88      8.45 o
   5  -6   3        1.74        2.88      2.45 o
  -7  -5   3        0.15        0.57      2.43 o
  -6  -5   3       49.86       61.39      8.32 o
  -5  -5   3      149.98      146.65     12.39 o
  -4  -5   3       30.90       33.06      5.71 o
  -3  -5   3      397.52      430.39     19.41 o
  -2  -5   3      792.43      811.28     25.66 o
  -1  -5   3       10.49       11.52      1.89 o
   0  -5   3       23.10       28.57      9.36 o
   1  -5   3      130.60      142.92     10.98 o
   2  -5   3        1.16        1.59      0.86 o
   3  -5   3      138.33      134.92      6.37 o
   4  -5   3       59.71       56.02      7.08 o
   5  -5   3       13.83        9.96      3.70 o
  -7  -4   3       55.33       52.89      8.48 o
  -6  -4   3        1.76        0.01      1.50 o
  -5  -4   3       17.10       11.76      3.60 o
  -4  -4   3       87.76       95.30      8.96 o
  -3  -4   3      149.35      167.66     11.31 o
  -2  -4   3      390.48      409.59     16.83 o
  -1  -4   3      952.90      975.31     26.84 o
   0  -4   3       11.68        0.52      4.02 o
   1  -4   3      111.23      106.94      5.54 o
   2  -4   3      136.04      155.25      6.64 o
   3  -4   3        6.30        5.69      1.36 o
   4  -4   3       43.66       34.15      5.29 o
   5  -4   3       82.15       78.22      8.74 o
   6  -4   3        2.08        2.34      2.73 o
  -7  -3   3       36.55       44.31      7.39 o
  -6  -3   3       10.12       10.27      2.39 o
  -5  -3   3      237.09      235.61     10.02 o
  -4  -3   3       86.93       88.60      8.02 o
  -3  -3   3      169.64      163.26     10.23 o
  -2  -3   3      248.71      258.71     12.20 o
  -1  -3   3      320.52      312.47     14.05 o
   0  -3   3        3.67       12.62      2.82 o
   1  -3   3       22.43       34.89      2.31 o
   2  -3   3      453.65      531.44      8.92 o
   3  -3   3       53.71       40.89      2.34 o
   4  -3   3       81.82       79.54      3.17 o
   5  -3   3        0.04        0.01      1.85 o
   6  -3   3       17.12       18.44      4.84 o
  -7  -2   3      113.75      119.49     11.98 o
  -6  -2   3       21.44       24.14      3.42 o
  -5  -2   3        6.08        8.30      1.94 o
  -4  -2   3       17.03       17.93      3.60 o
  -3  -2   3       22.50       23.18      3.74 o
  -2  -2   3      182.79      212.58     10.12 o
  -1  -2   3      167.04      149.23      4.60 o
   0  -2   3      520.99      505.29     13.41 o
   1  -2   3     1105.37     1093.93     10.76 o
   2  -2   3      421.10      421.68      6.82 o
   3  -2   3       26.16       20.73      1.39 o
   4  -2   3        0.27        0.85      0.34 o
   5  -2   3        1.58        0.98      1.51 o
   6  -2   3      484.49      502.41     23.31 o
   7  -2   3       79.23       73.12     10.02 o
  -7  -1   3        2.01       -3.00      3.00 o
  -6  -1   3        2.57        2.38      1.67 o
  -5  -1   3        8.57        8.97      2.09 o
  -4  -1   3       19.97       28.07      2.99 o
  -3  -1   3        3.34        5.51      1.30 o
  -2  -1   3       24.00       39.49      2.84 o
  -1  -1   3     7959.59     7746.49     50.08 o
   0  -1   3     5099.08     5479.71     34.64 o
   1  -1   3      593.04      599.21     10.47 o
   2  -1   3      350.49      320.15      6.73 o
   3  -1   3       28.16       23.75      3.00 o
   4  -1   3       25.18       29.07      2.29 o
   5  -1   3       71.21       74.04      8.35 o
   6  -1   3      382.36      402.88     21.20 o
   7  -1   3      149.66      135.55     13.20 o
  -7   0   3       13.02       11.82      3.69 o
  -6   0   3        8.85       10.53      2.30 o
  -5   0   3       38.86       44.56      5.94 o
  -4   0   3        0.07        1.00      1.09 o
  -3   0   3      291.92      273.78      6.30 o
  -2   0   3       85.68       99.81      3.24 o
  -1   0   3       62.28       52.58      3.91 o
   0   0   3     3843.31     3801.46     68.40 o
   1   0   3       95.95      121.67      1.85 o
   2   0   3      679.05      673.16     15.81 o
   3   0   3      116.98      105.60      7.61 o
   4   0   3       97.40       80.68      2.27 o
   5   0   3      189.20      147.60     13.95 o
   6   0   3       26.57       27.06      5.71 o
   7   0   3        0.18        4.06      2.60 o
  -7   1   3       18.15       24.77      5.19 o
  -6   1   3        0.04        1.45      1.72 o
  -5   1   3        7.95        8.79      2.05 o
  -4   1   3       62.03       71.23      4.46 o
  -3   1   3       48.34       61.91      2.94 o
  -2   1   3     3208.54     3088.88     15.08 o
  -1   1   3     6714.97     6761.83     65.28 o
   0   1   3     4818.49     4837.01     30.48 o
   1   1   3       37.61       43.97      1.97 o
   2   1   3      597.00      572.68      7.11 o
   3   1   3        8.45       16.89      3.08 o
   4   1   3      227.05      200.32      9.96 o
   5   1   3      386.28      345.23      8.14 o
   6   1   3        2.96        1.52      2.02 o
   7   1   3       20.93       28.71      6.25 o
  -6   2   3       65.56       79.78      8.55 o
  -5   2   3       90.10       90.89      5.57 o
  -4   2   3       22.15       19.61      2.39 o
  -3   2   3     1761.43     1773.50     14.04 o
  -2   2   3      114.52      125.24      3.23 o
  -1   2   3      780.36      750.94      8.73 o
   0   2   3      970.69      984.43     16.04 o
   1   2   3     2333.28     2372.54     23.46 o
   2   2   3       55.66       68.09      2.58 o
   3   2   3      328.63      449.55     16.17 o
   4   2   3       45.04       44.00      3.16 o
   5   2   3      108.65       96.72      3.46 o
   6   2   3       80.30       92.28     10.12 o
   7   2   3        2.34        2.20      3.20 o
  -6   3   3        7.92       13.23      3.61 o
  -5   3   3       37.36       40.08      4.35 o
  -4   3   3       99.16       83.98      4.94 o
  -3   3   3      115.47      105.47      5.04 o
  -2   3   3      485.27      462.97      6.67 o
  -1   3   3      239.04      258.42      4.63 o
   0   3   3     1974.76     1881.72     25.66 o
   1   3   3        3.88        2.67      0.80 o
   2   3   3        5.19        8.05      1.55 o
   3   3   3     1686.66     1801.26     24.05 o
   4   3   3       36.19       30.70      2.12 o
   5   3   3      195.56      197.24      6.79 o
   6   3   3        7.43       11.09      4.11 o
   7   3   3       25.39       22.44      5.93 o
  -6   4   3       19.38       13.12      3.68 o
  -5   4   3        0.20        0.80      1.82 o
  -4   4   3        0.68        0.21      0.75 o
  -3   4   3        0.02        0.86      0.84 o
  -2   4   3     1571.79     1527.20     15.08 o
  -1   4   3        1.48        2.68      0.84 o
   0   4   3      523.16      577.36     16.28 o
   1   4   3      148.28      128.61      5.23 o
   2   4   3       32.00       26.04      2.97 o
   3   4   3        4.52        6.90      1.51 o
   4   4   3      167.19      169.02      6.56 o
   5   4   3      121.11      115.93      6.49 o
   6   4   3        0.04        1.24      1.13 o
   7   4   3      213.87      223.44     17.72 o
  -6   5   3        0.48       -1.93      1.93 o
  -5   5   3       17.22       17.30      3.91 o
  -4   5   3        3.22        2.28      1.10 o
  -3   5   3      149.04      151.83      6.77 o
  -2   5   3       57.68       60.19      4.01 o
  -1   5   3       62.16       73.39      6.64 o
   0   5   3      721.60      641.34     10.37 o
   1   5   3     1178.72     1236.36     18.16 o
   2   5   3       16.32        9.13      3.02 o
   3   5   3       41.69       43.75      5.58 o
   4   5   3      145.87      151.38     10.44 o
   5   5   3       19.58       14.05      3.41 o
   6   5   3      197.01      201.25     10.83 o
   7   5   3        7.98       10.00      4.25 o
  -5   6   3        1.20        1.30      1.30 o
  -4   6   3        4.62        5.25      1.54 o
  -3   6   3        2.38        0.64      0.86 o
  -2   6   3      483.56      459.21     18.26 o
  -1   6   3        1.94        2.21      1.43 o
   0   6   3        1.48        3.33      2.43 o
   1   6   3        0.08        1.52      1.00 o
   2   6   3       20.99       27.38      4.63 o
   3   6   3      108.21      119.57      9.92 o
   4   6   3      269.73      283.49     15.75 o
   5   6   3      602.44      607.40     23.60 o
   6   6   3        8.58       10.84      3.57 o
   7   6   3       23.44       24.90      6.31 o
  -4   7   3        0.78        0.99      2.20 o
  -3   7   3      112.04      112.85      9.99 o
  -2   7   3     1057.06     1049.47     29.73 o
  -1   7   3       97.75       93.76      8.82 o
   0   7   3      123.88      124.55      5.83 o
   1   7   3      265.91      263.77     10.08 o
   2   7   3       13.10       28.42      5.16 o
   3   7   3       27.47       30.59      5.72 o
   4   7   3      131.01      130.13     11.51 o
   5   7   3      340.26      327.85     18.77 o
   6   7   3       78.56       72.88      9.02 o
   7   7   3        0.79        3.37      2.47 o
  -3   8   3       43.86       48.92      7.08 o
  -2   8   3      923.62      938.44     30.19 o
  -1   8   3       66.44       83.25      8.89 o
   0   8   3        1.94        1.82      1.13 o
   1   8   3       33.73       32.54      3.84 o
   2   8   3        2.98       14.44      4.28 o
   3   8   3        0.02       10.22      4.33 o
   4   8   3      116.22      126.71     12.16 o
   5   8   3        0.16        4.47      3.50 o
   6   8   3        3.79       12.09      4.57 o
  -3   9   3        1.12        1.34      1.75 o
  -2   9   3       45.14       37.76      6.58 o
  -1   9   3       10.54        9.28      3.29 o
   0   9   3       43.55       43.11      4.07 o
   1   9   3        0.49        1.08      1.12 o
   2   9   3       49.63       52.51      7.99 o
   3   9   3       76.78       62.45      9.26 o
   4   9   3       51.60       56.57      8.83 o
   5   9   3        2.53       11.18      4.38 o
   6   9   3       16.02       12.46      4.44 o
  -2  10   3       25.96       26.45      5.90 o
  -1  10   3       24.00       28.41      4.45 o
   0  10   3        0.35        0.88      1.65 o
   1  10   3       15.28       15.93      2.59 o
   2  10   3       49.83       47.36      8.27 o
   3  10   3       86.65       52.16      8.66 o
   4  10   3       20.57       11.92      4.19 o
   5  10   3        4.47       13.92      5.17 o
  -1  11   3        8.88        7.59      3.75 o
   0  11   3       37.72       46.79      5.64 o
   1  11   3        8.98        6.81      1.84 o
   2  11   3        6.46        8.68      3.40 o
   3  11   3        0.83        1.47      2.48 o
   4  11   3       24.92       33.66      7.52 o
  -3 -10   4        5.74        1.14      2.52 o
  -2 -10   4        0.54       25.10      8.13 o
  -1 -10   4        8.63        9.65     14.01 o
   0 -10   4        8.95        9.14      3.08 o
   1 -10   4        2.78        7.04      4.24 o
  -5  -9   4       33.08       35.66      8.10 o
  -4  -9   4       19.10       12.26      4.47 o
  -3  -9   4       24.79       23.58      6.51 o
  -2  -9   4        0.65       -2.57      2.76 o
  -1  -9   4       48.92       44.29      5.38 o
   0  -9   4       18.00       31.22      4.57 o
   1  -9   4       34.86       35.88      4.72 o
   2  -9   4       36.10       40.41      5.09 o
  -5  -8   4        2.02       -2.65      3.32 o
  -4  -8   4       42.94       37.24      7.69 o
  -3  -8   4        5.20       -2.20      3.05 o
  -2  -8   4       67.58       75.16     10.36 o
  -1  -8   4        7.31       11.78      3.49 o
   0  -8   4        6.92       29.71     16.34 o
   1  -8   4       16.11       18.79      5.78 o
   2  -8   4       11.99       22.19      5.21 o
  -6  -7   4       47.07       54.82      9.08 o
  -5  -7   4       45.21       41.54      7.88 o
  -4  -7   4       42.51       32.02      6.37 o
  -3  -7   4        0.02       -1.58      2.29 o
  -2  -7   4        0.01        1.65      1.77 o
  -1  -7   4      701.96      658.01     21.74 o
   0  -7   4       82.63      127.96      9.11 o
   1  -7   4       70.18       82.44      9.86 o
   2  -7   4        4.85        3.83      2.71 o
   3  -7   4      121.86      107.23     11.80 o
   4  -7   4        1.11        0.74      2.40 o
  -6  -6   4        2.15        0.97      2.03 o
  -5  -6   4        0.98        4.72      2.67 o
  -4  -6   4       21.93       19.15      4.95 o
  -3  -6   4        5.10        6.08      2.83 o
  -2  -6   4       38.22       33.26      5.92 o
  -1  -6   4      164.62      151.31      7.55 o
   0  -6   4       30.68       25.01      3.07 o
   1  -6   4       68.47       50.82      7.47 o
   2  -6   4       15.85       23.01      3.19 o
   3  -6   4       71.93       73.41      4.34 o
   4  -6   4       31.47       23.09      5.12 o
   5  -6   4        9.74       15.12      4.30 o
  -6  -5   4        3.80        3.96      2.52 o
  -5  -5   4      140.04      155.07     13.18 o
  -4  -5   4       12.21        6.87      3.09 o
  -3  -5   4      110.52      122.29     10.78 o
  -2  -5   4        4.80       12.83      3.50 o
  -1  -5   4      155.49      141.48      6.63 o
   0  -5   4       68.92       56.29      4.13 o
   1  -5   4      267.95      267.05     15.48 o
   2  -5   4       55.85       54.57      4.46 o
   3  -5   4      196.69      163.09      5.92 o
   4  -5   4      248.92      212.28     14.24 o
   5  -5   4        2.10        5.16      2.65 o
  -7  -4   4        0.83        6.84      3.78 o
  -6  -4   4      144.96      129.63      8.62 o
  -5  -4   4       98.70       97.11      9.89 o
  -4  -4   4       13.38       15.30      3.94 o
  -3  -4   4      832.98      907.88     27.23 o
  -2  -4   4      437.80      390.70     17.17 o
  -1  -4   4      135.77      146.40      6.07 o
   0  -4   4      159.30      167.13     10.94 o
   1  -4   4        0.47        1.55      4.11 o
   2  -4   4      132.65      119.23      6.04 o
   3  -4   4      194.76      190.95      5.76 o
   4  -4   4       46.72       52.06      6.68 o
   5  -4   4       15.73       15.25      4.21 o
   6  -4   4        5.66        4.75      2.93 o
  -7  -3   4       25.30       18.36      4.91 o
  -6  -3   4       75.49       78.76      6.38 o
  -5  -3   4       47.80       43.72      6.37 o
  -4  -3   4        2.29        5.29      2.25 o
  -3  -3   4      396.06      383.64     16.57 o
  -2  -3   4       31.54       35.45      4.79 o
  -1  -3   4      126.40      135.18      5.07 o
   0  -3   4        1.12        1.31      0.85 o
   1  -3   4     2496.48     2503.24     22.14 o
   2  -3   4      628.74      691.88     10.55 o
   3  -3   4        6.21        5.85      1.16 o
   4  -3   4       65.00       57.43      4.06 o
   5  -3   4        3.23        9.92      3.70 o
   6  -3   4        2.72        2.89      1.98 o
  -7  -2   4       40.84       72.77     10.07 o
  -6  -2   4        1.49        1.59      3.26 o
  -5  -2   4       18.37       21.68      3.13 o
  -4  -2   4      123.35      107.83      9.03 o
  -3  -2   4       64.29       65.43      6.49 o
  -2  -2   4      241.09      290.82     12.69 o
  -1  -2   4     1591.23     1671.75     15.49 o
   0  -2   4      436.33      446.69      8.48 o
   1  -2   4     1531.00     1557.62     13.35 o
   2  -2   4      741.95      940.75     20.40 o
   3  -2   4       31.34       32.05      1.62 o
   4  -2   4      735.13      703.78     12.15 o
   5  -2   4       61.10       65.22      7.89 o
   6  -2   4        3.48        3.63      3.04 o
   7  -2   4       45.43       58.74      8.89 o
  -7  -1   4       43.56       39.56      6.87 o
  -6  -1   4       37.07       36.52      4.20 o
  -5  -1   4        0.68        0.99      1.32 o
  -4  -1   4       41.26       36.50      3.48 o
  -3  -1   4       21.35       24.99      4.04 o
  -2  -1   4      365.59      400.77     13.76 o
  -1  -1   4    12089.20    12184.75     68.51 o
   0  -1   4      107.46      143.13      2.35 o
   1  -1   4     3063.02     3175.96     43.11 o
   2  -1   4      506.61      480.84      5.66 o
   3  -1   4      319.09      310.52     14.09 o
   4  -1   4        3.72        4.90      1.34 o
   5  -1   4       41.52       48.20      7.10 o
   6  -1   4       37.87       35.19      6.56 o
   7  -1   4        8.92       11.05      4.80 o
  -7   0   4       89.48       91.38     10.15 o
  -6   0   4       80.74       71.38      5.72 o
  -5   0   4      104.09      121.55      9.45 o
  -4   0   4      104.46      104.03      5.55 o
  -3   0   4      183.81      183.19      6.48 o
  -2   0   4      189.45      223.82      5.03 o
  -1   0   4    15983.30    16677.25     73.81 o
   0   0   4       15.65       15.54      1.03 o
   1   0   4     3730.80     3643.11     20.77 o
   2   0   4      138.50      114.58      6.77 o
   3   0   4        9.12       13.88      3.03 o
   4   0   4      221.24      197.58     12.06 o
   5   0   4      380.76      379.79     18.61 o
   6   0   4        4.58        8.31      3.42 o
   7   0   4        1.51        0.86      2.78 o
  -7   1   4        9.01        6.47      2.62 o
  -6   1   4        0.59       -0.90      1.35 o
  -5   1   4        0.05       -0.63      0.86 o
  -4   1   4       45.49       40.90      3.48 o
  -3   1   4      106.39      102.91      4.72 o
  -2   1   4      420.03      513.41      7.39 o
  -1   1   4     1293.14     1395.78     24.87 o
   0   1   4      644.24      571.62     11.82 o
   1   1   4       24.33       26.64      1.37 o
   2   1   4       92.19       91.75      4.16 o
   3   1   4     1994.23     1930.92     25.47 o
   4   1   4      446.47      411.24     17.12 o
   5   1   4      468.13      453.77     20.21 o
   6   1   4       93.50       94.20     10.26 o
   7   1   4       34.24       45.02      7.86 o
  -6   2   4        2.24        4.26      2.26 o
  -5   2   4       70.66       84.37      7.88 o
  -4   2   4        4.38        7.81      1.72 o
  -3   2   4      623.21      593.41      9.34 o
  -2   2   4        9.86       16.35      1.23 o
  -1   2   4     2167.95     2290.12     11.22 o
   0   2   4     2203.38     2132.02     25.28 o
   1   2   4        4.37        7.05      1.56 o
   2   2   4     1763.71     1809.67     31.83 o
   3   2   4     1280.30     1372.50      9.59 o
   4   2   4      310.60      327.29     18.60 o
   5   2   4        7.51        8.00      1.99 o
   6   2   4        0.30        2.11      2.37 o
   7   2   4        2.71        5.52      3.29 o
  -6   3   4       18.56       19.97      4.34 o
  -5   3   4       31.33       27.26      4.10 o
  -4   3   4        6.02        7.92      1.75 o
  -3   3   4       24.46       28.85      2.23 o
  -2   3   4       14.94       26.86      1.84 o
  -1   3   4       24.52       36.94      2.02 o
   0   3   4      415.21      423.80     12.69 o
   1   3   4      163.30      187.17      5.53 o
   2   3   4        0.20        2.51      0.82 o
   3   3   4      901.03     1050.53     12.55 o
   4   3   4       26.33       33.63      2.07 o
   5   3   4       28.86       27.98      2.61 o
   6   3   4        3.16        6.72      3.15 o
   7   3   4       95.96       96.98     11.68 o
  -6   4   4       12.13        7.53      3.17 o
  -5   4   4       26.02       27.50      4.64 o
  -4   4   4      142.10      134.85      6.56 o
  -3   4   4       74.82       68.48      4.29 o
  -2   4   4       51.59       64.00      3.10 o
  -1   4   4      324.12      350.81      8.17 o
   0   4   4      333.02      275.14     11.46 o
   1   4   4      310.36      337.05      7.00 o
   2   4   4      496.86      555.64     11.39 o
   3   4   4      133.12      155.64      5.87 o
   4   4   4        5.92        4.52      1.76 o
   5   4   4       16.28       20.63      2.71 o
   6   4   4        0.18        5.42      2.59 o
   7   4   4       96.84      102.90     11.97 o
  -5   5   4        9.57       13.04      3.48 o
  -4   5   4       28.37       25.80      3.14 o
  -3   5   4        0.86        5.45      1.63 o
  -2   5   4        0.19        1.69      0.89 o
  -1   5   4       80.77       78.33      4.38 o
   0   5   4     1569.86     1738.05     31.79 o
   1   5   4      306.04      375.32      8.27 o
   2   5   4       33.27       25.80      4.14 o
   3   5   4      464.03      470.72     16.53 o
   4   5   4        1.78        5.45      2.15 o
   5   5   4      195.75      200.89     11.40 o
   6   5   4      110.37      106.91     11.51 o
   7   5   4        0.10       -1.74      1.74 o
  -5   6   4        0.50        1.01      1.32 o
  -4   6   4       16.46       17.65      2.82 o
  -3   6   4       69.24       70.71      5.58 o
  -2   6   4      145.19      155.09     10.91 o
  -1   6   4      158.75      169.86     11.12 o
   0   6   4      592.22      654.21     21.39 o
   1   6   4       77.21       63.44      3.78 o
   2   6   4      126.04      130.32      9.65 o
   3   6   4      128.18      152.02     10.52 o
   4   6   4      123.86      139.49     10.36 o
   5   6   4      793.02      804.69     25.13 o
   6   6   4       16.03       14.07      2.90 o
   7   6   4        8.93        5.99      2.84 o
  -4   7   4       18.53       28.84      3.65 o
  -3   7   4       76.85       80.21      8.70 o
  -2   7   4      171.00      169.00     12.24 o
  -1   7   4      127.30      134.70     10.85 o
   0   7   4       23.74       24.63      3.13 o
   1   7   4       93.43       91.18      4.93 o
   2   7   4       26.58       34.11      5.47 o
   3   7   4      179.53      186.88     12.75 o
   4   7   4      341.60      353.18     17.85 o
   5   7   4      315.55      326.26     17.47 o
   6   7   4       11.18       11.38      3.80 o
   7   7   4       28.70       29.45      7.08 o
  -3   8   4       38.71       41.77      6.82 o
  -2   8   4       30.41       33.45      6.27 o
  -1   8   4       76.98       91.62      9.52 o
   0   8   4       23.44       23.52      3.72 o
   1   8   4       76.78       68.06      4.64 o
   2   8   4      243.37      232.07     15.40 o
   3   8   4      131.52      115.18     10.98 o
   4   8   4      449.61      470.89     22.11 o
   5   8   4        1.41        7.24      3.17 o
   6   8   4        4.57        7.37      3.40 o
  -3   9   4       30.34       20.87      5.14 o
  -2   9   4       28.78       31.34      6.08 o
  -1   9   4      102.35      102.90     10.73 o
   0   9   4       43.96       55.73      5.37 o
   1   9   4      121.71      109.00      6.29 o
   2   9   4      139.07       95.24     10.68 o
   3   9   4        2.21        0.96      1.88 o
   4   9   4       72.94       95.46     10.77 o
   5   9   4       21.69       25.96      5.97 o
   6   9   4        4.07        5.57      3.04 o
  -2  10   4        0.93        7.86      3.70 o
  -1  10   4       35.04       40.71      5.15 o
   0  10   4       11.63       12.97      2.90 o
   1  10   4        4.69        6.68      1.84 o
   2  10   4      730.57      664.58     28.61 o
   3  10   4       18.39       19.45      5.45 o
   4  10   4        7.72       14.15      4.73 o
   5  10   4        9.65        9.41      3.98 o
  -1  11   4       31.55       46.66      8.58 o
   0  11   4        2.01        1.51      1.25 o
   1  11   4       61.57       66.85      6.75 o
   2  11   4       12.44       23.30      4.33 o
   3  11   4        0.97       -3.32      3.32 o
   4  11   4       14.68       20.31      5.78 o
  -2 -10   5        2.92        7.09      5.26 o
  -1 -10   5        0.04       -0.45      1.61 o
   0 -10   5       32.35       35.79      5.04 o
  -4  -9   5       23.74       21.82      6.26 o
  -3  -9   5        5.31       -0.34      3.21 o
  -2  -9   5        8.62        4.42      3.57 o
  -1  -9   5        0.74        0.04      2.01 o
   0  -9   5       93.94      103.30      8.07 o
   1  -9   5       11.23       16.59      3.44 o
   2  -9   5       63.46       81.98     10.95 o
  -5  -8   5      117.71      101.99     12.83 o
  -4  -8   5       71.86       89.06     11.68 o
  -3  -8   5       21.77       19.83      5.41 o
  -2  -8   5        0.21       -4.54      4.54 o
  -1  -8   5       57.02       49.84      6.88 o
   0  -8   5        2.17        4.90      3.07 o
   1  -8   5       32.24       33.26      7.36 o
   2  -8   5        5.33        5.34      2.78 o
   3  -8   5        0.82       -1.55      2.12 o
  -6  -7   5        0.16       -1.57      2.11 o
  -5  -7   5        0.10        6.44      3.57 o
  -4  -7   5       10.51       11.65      3.90 o
  -3  -7   5       42.54       39.44      7.23 o
  -2  -7   5      249.40      270.74     18.17 o
  -1  -7   5      719.89      747.29     18.41 o
   0  -7   5       49.41       51.97      7.14 o
   1  -7   5        5.72       13.10      4.61 o
   2  -7   5       47.44       42.92      7.07 o
   3  -7   5        8.85       10.72      2.36 o
   4  -7   5       70.86       78.65      9.46 o
  -6  -6   5       20.96       18.53      5.42 o
  -5  -6   5       64.34       63.84      9.50 o
  -4  -6   5      274.40      287.02     18.68 o
  -3  -6   5       10.20        9.10      3.58 o
  -2  -6   5       32.63       42.89      6.99 o
  -1  -6   5      704.37      652.46     17.07 o
   0  -6   5      241.18      214.26      8.93 o
   1  -6   5       34.73       47.50      8.28 o
   2  -6   5        8.19        8.79      4.48 o
   3  -6   5        0.53        0.22      0.84 o
   4  -6   5        4.84        9.55      3.79 o
   5  -6   5       35.57       32.05      6.53 o
  -6  -5   5        5.79       10.30      4.15 o
  -5  -5   5       34.17       46.09      7.77 o
  -4  -5   5        8.68        4.85      2.98 o
  -3  -5   5      111.05      116.06     10.89 o
  -2  -5   5      170.57      162.15     12.29 o
  -1  -5   5      135.34      142.34      6.72 o
   0  -5   5       32.93       33.02      3.20 o
   1  -5   5       36.29       32.17      5.62 o
   2  -5   5        2.42        2.69      2.61 o
   3  -5   5       10.60       12.18      2.21 o
   4  -5   5        0.22       11.48      3.85 o
   5  -5   5        8.03       10.64      3.95 o
  -6  -4   5        9.96        9.73      2.52 o
  -5  -4   5       91.85       89.62      9.87 o
  -4  -4   5      524.17      569.39     23.43 o
  -3  -4   5       65.83       68.85      7.83 o
  -2  -4   5        3.06       -0.39      1.82 o
  -1  -4   5       55.02       61.82      6.73 o
   0  -4   5      113.40      115.89      5.29 o
   1  -4   5       15.02       14.98      2.22 o
   2  -4   5        0.75        4.23      1.82 o
   3  -4   5       49.71       48.49      2.99 o
   4  -4   5       40.84       39.65      6.06 o
   5  -4   5        0.19        5.58      3.05 o
   6  -4   5       26.13       25.98      5.87 o
  -7  -3   5        0.11       -2.32      2.49 o
  -6  -3   5        8.28        8.30      2.10 o
  -5  -3   5       24.74       31.34      5.86 o
  -4  -3   5        0.17        1.51      1.33 o
  -3  -3   5       37.00       30.01      4.97 o
  -2  -3   5       28.34       37.76      3.06 o
  -1  -3   5     1291.56     1395.11     29.51 o
   0  -3   5      104.18      105.14      3.69 o
   1  -3   5     2185.76     2395.12     19.70 o
   2  -3   5       66.79       75.78      3.67 o
   3  -3   5       26.23       32.75      1.85 o
   4  -3   5       42.04       36.57      7.00 o
   5  -3   5        9.88        8.29      2.90 o
   6  -3   5        5.80        4.99      2.34 o
  -7  -2   5       72.37       89.80     10.41 o
  -6  -2   5       36.00       34.82      6.01 o
  -5  -2   5       67.22       79.34      5.87 o
  -4  -2   5       31.27       36.67      5.72 o
  -3  -2   5       28.19       26.62      4.37 o
  -2  -2   5      929.65      861.85     23.05 o
  -1  -2   5      241.34      231.69      6.29 o
   0  -2   5       65.50       67.12      2.27 o
   1  -2   5     2892.67     3274.81     20.48 o
   2  -2   5       19.08       15.23      1.68 o
   3  -2   5      562.26      557.28      5.30 o
   4  -2   5        4.92        4.86      1.13 o
   5  -2   5      138.77      151.28     11.96 o
   6  -2   5       27.47       29.68      6.02 o
   7  -2   5        4.92        6.63      3.79 o
  -7  -1   5       11.43       12.05      4.12 o
  -6  -1   5       23.78       24.81      4.15 o
  -5  -1   5      129.44      147.12      7.78 o
  -4  -1   5        7.14        4.66      1.48 o
  -3  -1   5      122.50      119.41      8.81 o
  -2  -1   5       13.75       14.55      2.18 o
  -1  -1   5      902.79      982.39     14.72 o
   0  -1   5       27.74       42.53      1.35 o
   1  -1   5        4.37        6.99      0.69 o
   2  -1   5       29.92       20.02      1.09 o
   3  -1   5        4.29        5.53      1.71 o
   4  -1   5        7.63       10.99      3.37 o
   5  -1   5     1039.53     1029.86     31.47 o
   6  -1   5      399.02      410.84     21.67 o
   7  -1   5       14.10       27.07      6.24 o
  -6   0   5       57.85       57.65      5.23 o
  -5   0   5       67.41       69.83      7.02 o
  -4   0   5       92.97       89.55      5.27 o
  -3   0   5       89.36       94.57      4.76 o
  -2   0   5      111.35       80.67      4.61 o
  -1   0   5      346.78      336.70     11.47 o
   0   0   5        3.34        3.96      0.84 o
   1   0   5       17.07       25.32      1.26 o
   2   0   5      427.78      449.20      4.21 o
   3   0   5      327.56      351.03     14.28 o
   4   0   5      127.57      124.39      9.79 o
   5   0   5      266.22      274.68     16.12 o
   6   0   5       90.99       98.57     10.68 o
   7   0   5       65.96       86.40     10.99 o
  -6   1   5        2.48        3.88      1.99 o
  -5   1   5      107.90      110.89      6.43 o
  -4   1   5       77.77       76.16      4.76 o
  -3   1   5      153.41      138.56      5.55 o
  -2   1   5      853.88      886.54      9.76 o
  -1   1   5      207.42      185.74      8.49 o
   0   1   5      501.81      494.07      7.58 o
   1   1   5        2.28        2.19      0.48 o
   2   1   5      711.85      723.37      7.02 o
   3   1   5     1250.06     1211.26     11.21 o
   4   1   5       34.25       39.23      5.50 o
   5   1   5      631.42      641.83     24.33 o
   6   1   5       10.66       20.54      4.95 o
   7   1   5        4.17        5.86      2.88 o
  -6   2   5       61.09       64.89      7.38 o
  -5   2   5       11.55        9.30      1.94 o
  -4   2   5       96.41       94.48      5.30 o
  -3   2   5        0.40        3.44      0.92 o
  -2   2   5     1450.09     1384.48     12.66 o
  -1   2   5      229.60      213.38      5.95 o
   0   2   5      134.22      132.59      6.77 o
   1   2   5     1096.25     1036.52     11.33 o
   2   2   5      950.10     1029.98      9.55 o
   3   2   5     2538.05     2756.34     27.75 o
   4   2   5      316.45      292.90     13.31 o
   5   2   5        2.31        3.06      0.63 o
   6   2   5       34.55       23.55      5.40 o
   7   2   5      224.36      247.08     18.41 o
  -6   3   5       12.03       13.25      3.49 o
  -5   3   5       53.96       45.25      4.17 o
  -4   3   5      473.62      449.16     18.48 o
  -3   3   5       43.92       48.89      2.79 o
  -2   3   5        4.89        8.56      1.07 o
  -1   3   5      247.70      254.62      9.37 o
   0   3   5        1.59        2.09      1.25 o
   1   3   5       51.37       56.75      2.54 o
   2   3   5      683.85      610.59     10.36 o
   3   3   5      372.46      289.44      6.23 o
   4   3   5       40.38       42.48      2.21 o
   5   3   5       91.86       98.15      3.96 o
   6   3   5      208.50      222.51     15.97 o
   7   3   5       14.88       19.12      5.51 o
  -5   4   5       17.93       18.32      2.82 o
  -4   4   5      169.02      149.95      7.12 o
  -3   4   5      148.59      127.27      5.80 o
  -2   4   5      296.97      267.46      6.08 o
  -1   4   5      147.53      175.64      5.82 o
   0   4   5     1002.31     1085.60     23.34 o
   1   4   5      608.78      563.16     10.95 o
   2   4   5      134.21      129.67      9.75 o
   3   4   5      176.91      163.78      5.86 o
   4   4   5       12.57       12.18      3.16 o
   5   4   5      512.78      488.80     11.43 o
   6   4   5       18.84       19.39      4.87 o
   7   4   5       83.27       87.84     11.38 o
  -5   5   5        9.78       11.27      3.02 o
  -4   5   5       27.98       24.42      3.07 o
  -3   5   5      135.23      144.26      6.58 o
  -2   5   5       54.38       44.59      5.55 o
  -1   5   5      184.06      211.26      7.13 o
   0   5   5        8.51        7.05      2.31 o
   1   5   5       42.09       53.66      4.70 o
   2   5   5      276.34      285.97      9.07 o
   3   5   5      703.04      675.87     19.06 o
   4   5   5       97.50      102.33      5.84 o
   5   5   5       15.61       20.65      3.54 o
   6   5   5      329.00      316.61     19.94 o
   7   5   5      107.47      107.71     12.93 o
  -5   6   5        1.61        3.28      1.91 o
  -4   6   5       23.09       28.88      3.50 o
  -3   6   5       20.17       22.89      2.86 o
  -2   6   5      103.98      108.97      9.34 o
  -1   6   5       81.19       82.48      8.13 o
   0   6   5       68.43       84.32      7.77 o
   1   6   5       68.36       49.44      4.04 o
   2   6   5      640.05      681.50     17.04 o
   3   6   5      105.68      108.39      8.57 o
   4   6   5      182.82      204.51     11.82 o
   5   6   5      413.51      401.15     16.64 o
   6   6   5        2.30       -0.08      1.69 o
   7   6   5       70.14       93.94     12.14 o
  -4   7   5        6.91        9.93      3.51 o
  -3   7   5        1.66       -0.26      1.62 o
  -2   7   5      555.47      556.15     22.39 o
  -1   7   5       10.50        6.20      2.75 o
   0   7   5       58.15       63.25      6.34 o
   1   7   5        0.48        1.58      1.29 o
   2   7   5        6.65       11.44      2.68 o
   3   7   5      142.58      131.78     10.51 o
   4   7   5      960.25      994.09     28.88 o
   5   7   5       92.36       86.90      8.65 o
   6   7   5       17.88       16.96      3.86 o
   7   7   5       62.01       82.43     11.71 o
  -3   8   5      297.46      281.60     17.51 o
  -2   8   5      240.02      224.91     15.33 o
  -1   8   5      119.42      105.77     10.43 o
   0   8   5       18.17       14.99      2.59 o
   1   8   5       33.42       38.93      4.23 o
   2   8   5      359.68      355.11     13.27 o
   3   8   5      356.34      293.89     17.05 o
   4   8   5      307.57      276.09     16.55 o
   5   8   5        7.08        9.68      3.18 o
   6   8   5      102.80      110.03     10.48 o
  -3   9   5       63.19       54.00      8.34 o
  -2   9   5       57.50       65.83      8.97 o
  -1   9   5        0.57       -1.70      1.70 o
   0   9   5        1.13        0.79      1.28 o
   1   9   5       43.60       45.57      5.03 o
   2   9   5      147.89      139.90      9.03 o
   3   9   5       20.87        8.04      2.95 o
   4   9   5        3.84        6.37      3.38 o
   5   9   5       58.55       56.81      8.31 o
   6   9   5        0.23        0.88      2.04 o
  -2  10   5        3.02        9.80      3.91 o
  -1  10   5        0.85        0.13      1.48 o
   0  10   5       45.57       41.62      5.01 o
   1  10   5       34.47       48.33      5.55 o
   2  10   5       42.97       35.45      4.95 o
   3  10   5       11.43        8.76      3.17 o
   4  10   5        0.05       -0.63      2.29 o
   5  10   5        6.80        4.11      2.90 o
  -1  11   5       15.94        7.93      3.39 o
   0  11   5        3.34        5.81      3.52 o
   1  11   5       10.26       12.10      3.06 o
   2  11   5        8.65        7.94      2.44 o
   3  11   5        3.92       11.75      3.27 o
   4  11   5       19.54       13.09      4.51 o
  -1 -10   6        5.05       21.38      6.85 o
   0 -10   6        0.31        1.34      7.59 o
  -4  -9   6        4.10        1.73      2.64 o
  -3  -9   6       11.39       11.22      4.91 o
  -2  -9   6        0.17        2.24      3.32 o
  -1  -9   6       26.11       34.56      4.89 o
   0  -9   6      198.71      229.51     12.07 o
   1  -9   6        1.66        7.22      2.57 o
   2  -9   6       78.46       76.78     10.71 o
  -5  -8   6       22.82       25.62      7.15 o
  -4  -8   6        0.34        1.93      3.42 o
  -3  -8   6        0.33        7.97      4.18 o
  -2  -8   6      198.01      207.31     17.26 o
  -1  -8   6       25.99       31.26      4.29 o
   0  -8   6        6.15       15.82      3.13 o
   1  -8   6       14.79       13.74      3.19 o
   2  -8   6        5.20        7.44      3.59 o
  -5  -7   6        8.52       13.80      4.59 o
  -4  -7   6        5.37        5.06      3.42 o
  -3  -7   6       61.97       75.68     10.08 o
  -2  -7   6      328.13      364.07     21.62 o
  -1  -7   6      152.31      182.91      9.19 o
   0  -7   6      303.77      286.56     11.47 o
   1  -7   6        0.94        9.78      6.70 o
   2  -7   6       54.34       62.28      8.77 o
   3  -7   6        0.02        0.03      2.62 o
   4  -7   6       36.66       40.58      7.07 o
  -6  -6   6       13.43        8.69      3.73 o
  -5  -6   6      222.46      214.38     17.27 o
  -4  -6   6       14.28        7.68      3.49 o
  -3  -6   6       38.50       41.00      7.18 o
  -2  -6   6      874.92      878.95     31.47 o
  -1  -6   6      605.99      599.02     15.26 o
   0  -6   6       47.71       55.79      4.48 o
   1  -6   6       16.03       14.26      4.52 o
   2  -6   6       45.48       47.34      4.66 o
   3  -6   6       12.15        6.08      1.87 o
   4  -6   6       42.62       40.53      6.97 o
  -6  -5   6       18.17       20.28      5.87 o
  -5  -5   6        3.98        3.60      2.73 o
  -4  -5   6       37.34       45.82      7.72 o
  -3  -5   6      351.78      375.92     20.21 o
  -2  -5   6      531.47      520.14     22.72 o
  -1  -5   6       37.56       36.32      5.84 o
   0  -5   6       72.57       81.66      4.99 o
   1  -5   6      276.57      247.92     14.91 o
   2  -5   6       12.87       16.20      8.31 o
   3  -5   6      232.74      174.47      8.33 o
   4  -5   6       46.06       42.02      6.56 o
   5  -5   6        0.71        2.78      2.51 o
  -6  -4   6        0.01       -0.32      1.33 o
  -5  -4   6       94.44       89.52     10.24 o
  -4  -4   6        2.88        4.29      2.44 o
  -3  -4   6       11.51       13.27      3.74 o
  -2  -4   6       11.67       14.21      3.84 o
  -1  -4   6      270.48      254.74     14.30 o
   0  -4   6      190.45      174.44      7.18 o
   1  -4   6        7.26        3.01      0.96 o
   2  -4   6        7.04        6.57      2.85 o
   3  -4   6       72.66       61.70      4.58 o
   4  -4   6        0.03        0.73      1.46 o
   5  -4   6       34.41       33.27      6.08 o
   6  -4   6        8.29        5.77      3.14 o
  -6  -3   6        8.40       11.40      2.82 o
  -5  -3   6      105.36       93.95     10.28 o
  -4  -3   6       55.53       54.57      7.47 o
  -3  -3   6        0.14        2.39      1.57 o
  -2  -3   6      963.78      931.93     39.51 o
  -1  -3   6       86.79       92.74      7.93 o
   0  -3   6       44.49       38.78      4.05 o
   1  -3   6        9.11        6.74      1.57 o
   2  -3   6      129.89      122.98      4.75 o
   3  -3   6       19.09       16.97      1.78 o
   4  -3   6       53.68       50.62      6.68 o
   5  -3   6       87.30       78.91      8.96 o
   6  -3   6        0.05        1.26      2.21 o
  -6  -2   6        8.38        7.24      2.17 o
  -5  -2   6        0.01       -0.84      1.05 o
  -4  -2   6        4.34        1.77      1.84 o
  -3  -2   6      340.71      337.14     16.20 o
  -2  -2   6     1766.31     1786.96     34.96 o
  -1  -2   6      698.15      656.49      8.01 o
   0  -2   6       38.20       29.69      1.45 o
   1  -2   6      287.79      367.94      5.56 o
   2  -2   6        1.38        4.25      1.26 o
   3  -2   6        3.54        6.34      0.74 o
   4  -2   6       26.10       32.35      2.60 o
   5  -2   6        9.02       12.42      4.03 o
   6  -2   6       26.74       31.20      6.41 o
  -6  -1   6       72.34       72.36      6.08 o
  -5  -1   6       22.93       24.69      3.88 o
  -4  -1   6      260.78      259.31      9.36 o
  -3  -1   6       11.97       15.48      3.62 o
  -2  -1   6        2.28        3.27      1.16 o
  -1  -1   6       28.77       36.41      2.02 o
   0  -1   6      403.85      342.46      7.04 o
   1  -1   6       82.29       71.66      2.49 o
   2  -1   6      187.46      194.52      4.35 o
   3  -1   6      103.04      120.38      4.17 o
   4  -1   6       99.81      103.25      9.04 o
   5  -1   6     1524.49     1441.21     37.34 o
   6  -1   6        0.81        4.29      3.41 o
   7  -1   6       14.88       22.37      5.94 o
  -6   0   6        4.28        2.33      1.19 o
  -5   0   6       15.35       15.64      3.46 o
  -4   0   6      160.72      149.55      6.85 o
  -3   0   6     1404.87     1391.84     18.16 o
  -2   0   6     5674.46     6130.49     57.86 o
  -1   0   6        0.08        2.01      0.69 o
   0   0   6      311.53      326.53      5.86 o
   1   0   6       35.68       48.76      1.88 o
   2   0   6       46.72       45.07      1.52 o
   3   0   6       81.82      107.13      8.18 o
   4   0   6       31.46       41.90      6.00 o
   5   0   6      486.42      431.43     20.53 o
   6   0   6        0.59        1.55      2.22 o
   7   0   6        0.68        3.56      3.16 o
  -6   1   6       10.30       14.71      3.69 o
  -5   1   6        0.06       -1.99      1.99 o
  -4   1   6      164.09      171.51      7.15 o
  -3   1   6      240.70      248.94      7.37 o
  -2   1   6     3022.47     3296.37     23.25 o
  -1   1   6      248.78      258.93     10.74 o
   0   1   6      720.70      639.01      6.06 o
   1   1   6      109.35       99.34      2.62 o
   2   1   6        0.23        2.66      0.62 o
   3   1   6       42.40       46.25      2.20 o
   4   1   6        1.30        1.71      1.58 o
   5   1   6      175.83      184.17     13.22 o
   6   1   6        6.27        4.78      2.94 o
   7   1   6        3.53        3.60      2.85 o
  -5   2   6        4.40        4.76      1.41 o
  -4   2   6      133.35      112.09      9.04 o
  -3   2   6      262.22      234.52      7.10 o
  -2   2   6      308.98      326.66      6.55 o
  -1   2   6      287.58      244.90     10.71 o
   0   2   6      218.53      225.67      4.40 o
   1   2   6        4.40        7.39      0.86 o
   2   2   6     1708.64     1817.81     13.91 o
   3   2   6       12.74       12.87      1.39 o
   4   2   6      200.74      205.05      8.80 o
   5   2   6        0.06        0.48      0.26 o
   6   2   6        0.82        2.49      1.78 o
   7   2   6        4.85        8.11      3.93 o
  -5   3   6       62.39       58.82      7.21 o
  -4   3   6       14.04       15.33      2.31 o
  -3   3   6       14.09       24.44      3.18 o
  -2   3   6       28.29       32.94      1.85 o
  -1   3   6      450.38      460.73     11.49 o
   0   3   6      406.99      357.83     12.83 o
   1   3   6        4.43        5.72      1.23 o
   2   3   6       11.18       11.91      2.22 o
   3   3   6      527.61      561.80      8.48 o
   4   3   6        2.28        3.74      0.69 o
   5   3   6       93.90       82.30      4.40 o
   6   3   6        0.85        9.78      3.82 o
   7   3   6       59.44       42.61      7.99 o
  -5   4   6       43.47       39.57      3.97 o
  -4   4   6        0.22        0.56      2.20 o
  -3   4   6       25.08       26.41      2.18 o
  -2   4   6      165.12      153.76      4.48 o
  -1   4   6       12.87        8.70      1.34 o
   0   4   6      106.98      105.77      7.57 o
   1   4   6        0.78        1.13      0.94 o
   2   4   6      304.08      306.69      8.55 o
   3   4   6        1.08        2.74      0.92 o
   4   4   6      219.62      201.31      5.81 o
   5   4   6       82.81       75.03      4.92 o
   6   4   6       37.46       36.90      6.80 o
   7   4   6       14.52       19.05      5.66 o
  -4   5   6        0.69        2.34      2.72 o
  -3   5   6      152.96      152.31      6.73 o
  -2   5   6        9.44        9.18      1.65 o
  -1   5   6        0.03        5.02      1.24 o
   0   5   6      481.15      583.88     19.21 o
   1   5   6       52.76       59.69      4.08 o
   2   5   6        3.21        2.81      1.53 o
   3   5   6       34.96       35.03      2.59 o
   4   5   6      197.69      193.00     13.31 o
   5   5   6       15.22       13.72      2.13 o
   6   5   6       60.51       45.21      7.70 o
   7   5   6       70.11       69.25     10.39 o
  -4   6   6        1.40        2.13      1.77 o
  -3   6   6        8.12        8.64      2.98 o
  -2   6   6      166.04      159.56     11.59 o
  -1   6   6      402.66      441.87     18.57 o
   0   6   6      454.71      500.24     12.72 o
   1   6   6       16.01       13.84      2.23 o
   2   6   6       12.33        7.65      2.70 o
   3   6   6      275.03      285.46     10.24 o
   4   6   6     2505.68     2448.42     39.99 o
   5   6   6      547.92      540.40     18.52 o
   6   6   6        3.49        4.11      2.65 o
   7   6   6        0.02        0.96      2.61 o
  -4   7   6        2.41       10.33      3.49 o
  -3   7   6       44.56       42.07      6.88 o
  -2   7   6       30.08       34.00      5.73 o
  -1   7   6       19.79       18.59      4.24 o
   0   7   6        3.72        3.41      2.92 o
   1   7   6        3.28        3.88      1.83 o
   2   7   6       57.18       75.10      8.04 o
   3   7   6      288.76      296.73     11.14 o
   4   7   6      773.45      776.97     24.92 o
   5   7   6       71.80       58.51      6.86 o
   7   7   6       65.02       67.99     10.76 o
  -3   8   6       10.84        3.82      2.88 o
  -2   8   6       66.05       67.49      8.51 o
  -1   8   6       31.00       36.70      6.16 o
   0   8   6       17.84       20.60      3.08 o
   1   8   6        6.67        8.20      3.19 o
   2   8   6      115.17      110.96      7.47 o
   3   8   6       77.18       81.81      6.39 o
   4   8   6       85.52       77.69      8.75 o
   5   8   6       97.48      107.45     10.12 o
  -3   9   6       63.15       78.26      9.89 o
  -2   9   6       15.78       19.48      4.98 o
  -1   9   6       36.50       32.22      6.34 o
   0   9   6        1.53        0.97      1.35 o
   1   9   6       21.44       30.85      9.10 o
   2   9   6       14.58       15.74      4.51 o
   3   9   6      216.05      214.86     11.10 o
   4   9   6       11.50        4.36      2.46 o
   5   9   6       42.65       57.61      8.10 o
  -2  10   6        0.00        3.77      1.82 o
  -1  10   6        6.43        9.62      9.80 o
   0  10   6       20.43       25.96      4.10 o
   1  10   6      164.38      128.67      8.79 o
   2  10   6        0.19        5.43      3.04 o
   3  10   6       26.96       21.95      3.87 o
   4  10   6        4.17        3.78      4.60 o
   5  10   6       31.80       44.40      7.74 o
  -1  11   6        0.04       -0.04      2.47 o
   0  11   6        0.06        1.73      3.27 o
   1  11   6       41.70       37.87      5.20 o
   2  11   6        2.48        0.87      2.14 o
   3  11   6       11.07        6.33      2.33 o
   4  11   6       47.76       58.71      6.73 o
  -3  -9   7        1.51        2.35      2.57 o
  -2  -9   7        0.96        4.03      2.19 o
  -1  -9   7       37.87       34.07      8.43 o
   0  -9   7       75.78      103.29      8.29 o
   1  -9   7      175.57      218.91     11.77 o
  -4  -8   7       32.76       52.64      9.56 o
  -3  -8   7        2.56        5.21      3.04 o
  -2  -8   7       71.72       73.90     10.70 o
  -1  -8   7      353.45      376.10     24.00 o
   0  -8   7        1.99        5.66      2.39 o
   1  -8   7        0.57        3.39      3.43 o
   2  -8   7        6.17       13.98      5.19 o
  -5  -7   7       51.71       55.55      9.73 o
  -4  -7   7       19.84       20.05      5.94 o
  -3  -7   7        0.19        0.53      1.75 o
  -2  -7   7       50.42       51.73      8.55 o
  -1  -7   7      138.84      123.06     12.49 o
   0  -7   7       62.69       50.02      4.82 o
   1  -7   7       80.88       91.70      6.68 o
   2  -7   7       50.54       47.82      7.79 o
   3  -7   7       14.89       12.91      3.80 o
  -5  -6   7        0.05        2.20      2.35 o
  -4  -6   7        0.85        4.07      2.83 o
  -3  -6   7      110.61      113.03     12.05 o
  -2  -6   7        5.99        6.03      3.28 o
  -1  -6   7      410.45      395.24     21.02 o
   0  -6   7      182.02      197.12      8.66 o
   1  -6   7       46.02       55.83      8.16 o
   2  -6   7        0.02        1.29      2.79 o
   3  -6   7       66.92       61.91      5.47 o
   4  -6   7        0.44        3.78      2.99 o
  -6  -5   7       22.58       15.81      4.83 o
  -5  -5   7       34.44       49.91      8.22 o
  -4  -5   7        5.51        9.12      3.42 o
  -3  -5   7      105.30      107.34     11.15 o
  -2  -5   7        2.30        2.43      2.51 o
  -1  -5   7      170.85      144.61     11.90 o
   0  -5   7      118.63      119.12      6.13 o
   1  -5   7       58.02       53.02      6.91 o
   2  -5   7       85.92       65.71      5.45 o
   3  -5   7        8.88        7.62      2.12 o
   4  -5   7       87.84       89.49      9.68 o
   5  -5   7        2.87        0.78      1.95 o
  -6  -4   7       90.80       84.44      7.25 o
  -5  -4   7        5.95        5.35      3.26 o
  -4  -4   7      155.61      149.88     13.10 o
  -3  -4   7       12.25        9.15      2.73 o
  -2  -4   7       14.75       20.96      4.65 o
  -1  -4   7        9.38       10.53      3.17 o
   0  -4   7      481.30      451.84     15.17 o
   1  -4   7       98.78      115.03      8.07 o
   2  -4   7       13.43       15.69      3.36 o
   3  -4   7       12.19       14.97      2.56 o
   4  -4   7       28.64       24.03      5.00 o
   5  -4   7        1.09        3.55      3.13 o
  -6  -3   7       27.10       20.64      3.50 o
  -5  -3   7       21.11       25.82      5.66 o
  -4  -3   7       43.67       27.07      5.63 o
  -3  -3   7      100.35       95.36      9.46 o
  -2  -3   7        0.47        1.84      2.11 o
  -1  -3   7       21.65       17.18      3.74 o
   0  -3   7       26.62       31.72      2.58 o
   1  -3   7      109.56      107.96      5.47 o
   2  -3   7       34.75       19.99      1.90 o
   3  -3   7       10.29       11.84      2.62 o
   4  -3   7      114.15      113.22     10.06 o
   5  -3   7        7.45        8.44      3.63 o
   6  -3   7       10.71       10.89      4.24 o
  -6  -2   7        5.80        6.57      2.02 o
  -5  -2   7        7.69       10.82      3.29 o
  -4  -2   7       60.97       55.23      7.37 o
  -3  -2   7       50.06       48.60      6.51 o
  -2  -2   7      729.87      725.51     23.55 o
  -1  -2   7     2074.26     2048.24     27.43 o
   0  -2   7     2317.54     2356.20     15.30 o
   1  -2   7      367.65      388.56      6.69 o
   2  -2   7       52.08       45.19      2.22 o
   3  -2   7        6.67        4.90      0.85 o
   4  -2   7      110.44       92.91      8.80 o
   5  -2   7      269.51      258.05     16.00 o
   6  -2   7        1.11        1.28      1.54 o
  -6  -1   7        0.08        2.31      3.45 o
  -5  -1   7        5.94        7.50      1.99 o
  -4  -1   7       54.84       56.70      4.45 o
  -3  -1   7       23.93       20.66      4.15 o
  -2  -1   7      504.44      485.41     12.76 o
  -1  -1   7      161.10      210.32      3.72 o
   0  -1   7      182.10      182.83      3.62 o
   1  -1   7      505.65      565.67      7.40 o
   2  -1   7      233.67      222.19      5.07 o
   3  -1   7      130.66      131.88      4.73 o
   4  -1   7        0.37        2.69      2.29 o
   5  -1   7      329.95      323.54     18.02 o
   6  -1   7        0.03        0.42      2.65 o
   7  -1   7       18.56       21.42      5.71 o
  -6   0   7        1.62        0.37      1.63 o
  -5   0   7       11.20       12.97      3.03 o
  -4   0   7      201.54      198.04     10.45 o
  -3   0   7      233.54      238.68      8.06 o
  -2   0   7      329.24      317.24     14.09 o
  -1   0   7     1610.19     1506.59     21.38 o
   0   0   7      233.83      250.60      4.37 o
   1   0   7     1091.88     1070.35     11.15 o
   2   0   7      305.76      332.48      4.96 o
   3   0   7      157.72      139.57      2.88 o
   4   0   7     1063.01     1024.71     28.71 o
   5   0   7       67.20       67.08      8.31 o
   6   0   7       17.92       10.71      4.18 o
   7   0   7       16.05       20.17      5.64 o
  -5   1   7        1.10        2.64      1.14 o
  -4   1   7        3.91        9.24      2.11 o
  -3   1   7      805.49      826.33     13.23 o
  -2   1   7      346.00      348.40      6.42 o
  -1   1   7      814.50      719.12     19.08 o
   0   1   7      312.02      323.19      3.20 o
   1   1   7        1.54        2.59      0.75 o
   2   1   7      431.25      414.28      5.89 o
   3   1   7        3.03        3.19      0.36 o
   4   1   7        1.27        0.30      1.48 o
   5   1   7        6.62        4.34      2.63 o
   6   1   7        9.87       12.48      4.47 o
   7   1   7       19.30       22.20      5.70 o
  -5   2   7        0.47       -0.13      0.93 o
  -4   2   7      213.87      216.62      7.83 o
  -3   2   7       10.44       10.11      1.53 o
  -2   2   7        0.70        1.67      1.70 o
  -1   2   7      323.41      311.63     12.80 o
   0   2   7      406.85      427.89      6.45 o
   1   2   7      856.77      904.87      8.41 o
   2   2   7     6409.11     6892.29     28.33 o
   3   2   7      264.09      288.76      5.21 o
   4   2   7      258.60      246.75      6.09 o
   5   2   7        8.06        5.19      2.34 o
   6   2   7       31.52       35.95      6.70 o
   7   2   7       51.66       47.49      8.64 o
  -5   3   7       21.51       18.67      2.67 o
  -4   3   7        4.91       10.13      1.87 o
  -3   3   7      148.10      141.80      4.42 o
  -2   3   7       21.37       30.90      1.66 o
  -1   3   7     1965.66     1849.71     56.53 o
   0   3   7       66.91       52.39      5.14 o
   1   3   7      250.06      217.57      5.17 o
   2   3   7     2467.52     2791.64     18.73 o
   3   3   7        6.84       12.58      1.43 o
   4   3   7       75.39       70.01      2.76 o
   5   3   7       31.69       26.45      2.42 o
   6   3   7      279.37      294.81     18.59 o
   7   3   7       87.55       85.45     11.02 o
  -5   4   7       49.08       46.41      6.84 o
  -4   4   7       13.83       15.94      2.39 o
  -3   4   7       54.99       51.36      3.57 o
  -2   4   7       16.01       13.09      1.79 o
  -1   4   7      463.05      407.86      8.16 o
   0   4   7       17.56       14.12      3.12 o
   1   4   7      512.89      491.78     10.53 o
   2   4   7      714.57      663.73     12.74 o
   3   4   7       59.32       65.53      4.02 o
   4   4   7       13.07       15.60      1.60 o
   5   4   7      164.78      146.30      6.78 o
   6   4   7      133.82      135.74     12.86 o
   7   4   7      122.86      123.60     13.47 o
  -5   5   7        8.25        6.25      2.56 o
  -4   5   7        0.79        2.42      1.22 o
  -3   5   7      377.99      365.09     10.15 o
  -2   5   7        1.95        3.36      1.06 o
  -1   5   7       50.85       43.04      3.47 o
   0   5   7      214.72      193.78      7.34 o
   1   5   7      192.77      225.41      7.89 o
   2   5   7       91.50       92.37      7.52 o
   3   5   7      213.60      205.57     10.95 o
   4   5   7       69.93       71.77      4.43 o
   5   5   7       37.78       35.41      3.73 o
   6   5   7        0.03        1.78      1.79 o
   7   5   7       24.41       33.62      7.48 o
  -4   6   7        4.94        2.68      1.89 o
  -3   6   7        0.94       -1.71      1.73 o
  -2   6   7        3.33        9.38      2.93 o
  -1   6   7      111.31      104.81      9.23 o
   0   6   7       71.04       77.44      5.46 o
   1   6   7       73.76       64.66      4.65 o
   2   6   7      194.11      200.59     11.95 o
   3   6   7       47.82       56.92      6.40 o
   4   6   7      196.12      189.47     11.81 o
   5   6   7       36.05       33.57      5.16 o
   6   6   7        8.60       11.33      5.85 o
   7   6   7       16.60       27.03      6.56 o
  -4   7   7        5.56        4.82      2.76 o
  -3   7   7      405.51      385.74     20.27 o
  -2   7   7        0.10        2.94      2.14 o
  -1   7   7        2.76        0.15      1.36 o
   0   7   7       24.13       23.38      3.36 o
   1   7   7      366.52      352.54     11.65 o
   2   7   7       55.47       52.95      6.84 o
   3   7   7        5.17       14.24      3.74 o
   4   7   7      195.86      207.72     13.04 o
   5   7   7       63.65       64.31      5.13 o
   6   7   7        0.15        1.64      3.00 o
   7   7   7       63.75       55.83      9.80 o
  -3   8   7      265.03      261.94     17.40 o
  -2   8   7        1.03        3.56      2.48 o
  -1   8   7        4.10        5.29      2.85 o
   0   8   7       42.46       43.03      4.48 o
   1   8   7       14.34       15.23      2.67 o
   2   8   7        5.17        9.00      3.24 o
   3   8   7      141.96      153.41     12.33 o
   4   8   7       69.06       63.98      5.67 o
   5   8   7        2.58        2.28      1.52 o
   6   8   7       31.97       33.35      6.12 o
  -3   9   7      142.90      144.76     13.76 o
  -2   9   7        6.41        9.48      3.39 o
  -1   9   7        2.42        6.15      3.22 o
   0   9   7        0.01        1.94      1.37 o
   1   9   7      570.26      521.87     18.92 o
   2   9   7       28.74       21.53      5.13 o
   3   9   7       36.62       24.21      5.56 o
   4   9   7        7.93        3.64      2.48 o
   5   9   7       25.87       22.19      3.62 o
   6   9   7        0.02       -2.90      2.90 o
  -2  10   7       16.97       25.43      6.19 o
  -1  10   7        5.67        9.65      3.08 o
   0  10   7       45.38       48.79      5.42 o
   1  10   7       50.20       45.43      5.29 o
   2  10   7       27.77       23.46      5.64 o
   3  10   7        2.25        4.40      2.86 o
   4  10   7       30.48       22.45      5.43 o
   5  10   7        5.68        1.72      2.52 o
   0  11   7       12.15       15.29      3.41 o
   1  11   7       66.20       68.14      6.81 o
   2  11   7        2.32       -0.04      2.07 o
   3  11   7        3.50       -2.14      2.41 o
   4  11   7       42.95       52.54      8.91 o
  -2  -9   8        0.90        5.14      3.16 o
  -1  -9   8        8.45        7.75      3.31 o
   0  -9   8        0.11        0.61      2.31 o
   1  -9   8       82.24       71.40      6.94 o
  -4  -8   8        2.21       -1.98      3.13 o
  -3  -8   8       63.55       59.56      9.90 o
  -2  -8   8       11.07       11.84      5.49 o
  -1  -8   8       69.21       82.85     11.44 o
   0  -8   8       23.79       20.94      3.59 o
   1  -8   8        1.08        5.87      4.28 o
   2  -8   8        3.60        4.81      3.67 o
  -5  -7   8        0.40       -2.53      2.98 o
  -4  -7   8        1.49       -0.68      2.40 o
  -3  -7   8        2.47        9.04      4.63 o
  -2  -7   8       12.93       15.48      4.85 o
  -1  -7   8       13.64       12.64      3.57 o
   0  -7   8       68.99       58.18      5.23 o
   1  -7   8        0.06        1.30      6.46 o
   2  -7   8       23.91       21.79      6.18 o
   3  -7   8        0.05        0.26      1.85 o
  -5  -6   8        4.47        4.23      3.31 o
  -4  -6   8        9.85       10.12      3.97 o
  -3  -6   8      155.04      159.08     14.57 o
  -2  -6   8      274.12      274.78     18.63 o
  -1  -6   8      221.60      199.82     15.60 o
   0  -6   8        0.42        3.44      3.53 o
   1  -6   8        1.46        0.22      2.46 o
   2  -6   8      165.15      161.65      9.28 o
   3  -6   8      225.19      229.98     11.70 o
   4  -6   8        5.60        8.93      3.83 o
  -6  -5   8      109.32      100.81     13.07 o
  -5  -5   8       21.96       26.49      6.71 o
  -4  -5   8       25.92       29.37      6.49 o
  -3  -5   8       13.01       14.01      4.72 o
  -2  -5   8      416.59      405.19     21.55 o
  -1  -5   8       29.23       25.30      5.34 o
   0  -5   8      155.05      169.49      7.59 o
   1  -5   8       34.51       31.69      5.23 o
   2  -5   8        4.23        1.32      1.38 o
   3  -5   8       90.33       83.45      6.12 o
   4  -5   8       31.73       38.90      6.65 o
   5  -5   8       38.57       48.86      7.87 o
  -6  -4   8        0.30        0.52      1.72 o
  -5  -4   8        4.22        6.79      2.75 o
  -4  -4   8      294.94      298.57     18.92 o
  -3  -4   8       31.85       33.76      6.06 o
  -2  -4   8       89.44       75.22      8.71 o
  -1  -4   8      144.26      155.21     12.06 o
   0  -4   8      447.90      452.76     31.42 o
   1  -4   8       15.27       15.83      2.46 o
   2  -4   8        0.11       -1.32      4.23 o
   3  -4   8      194.49      203.81      8.99 o
   4  -4   8       21.44       28.55      5.46 o
   5  -4   8       42.69       44.25      7.18 o
  -6  -3   8       33.50       34.19      7.19 o
  -5  -3   8        4.68        7.06      3.25 o
  -4  -3   8       42.58       32.51      6.05 o
  -3  -3   8      147.19      130.93     11.50 o
  -2  -3   8      668.05      624.04     21.97 o
  -1  -3   8       13.09       11.81      3.15 o
   0  -3   8       97.87      109.69      4.79 o
   1  -3   8       39.78       42.76      3.60 o
   2  -3   8      148.40      138.96      6.27 o
   3  -3   8       21.32       36.37      9.90 o
   4  -3   8        5.73       10.97      3.44 o
   5  -3   8       95.52      105.61     10.74 o
   6  -3   8       30.31       43.48      7.60 o
  -6  -2   8       28.55       33.74      6.75 o
  -5  -2   8       21.93       20.75      3.17 o
  -4  -2   8       26.95       29.93      5.83 o
  -3  -2   8      169.58      165.90     12.53 o
  -2  -2   8      137.66      148.66     11.17 o
  -1  -2   8      336.10      390.05     18.45 o
   0  -2   8      735.86      676.39     16.57 o
   1  -2   8       22.42       41.58      2.65 o
   2  -2   8       74.97       91.93      3.82 o
   3  -2   8      309.38      280.10      6.22 o
   4  -2   8      118.70      113.40      9.88 o
   5  -2   8       11.77       12.75      3.65 o
   6  -2   8       98.36      120.73     12.24 o
  -6  -1   8        4.38        5.41      2.88 o
  -5  -1   8       21.75       17.14      2.81 o
  -4  -1   8      161.57      170.02      7.80 o
  -3  -1   8      169.24      164.21     11.95 o
  -2  -1   8     1341.76     1283.18     21.84 o
  -1  -1   8       73.01       62.18      2.15 o
   0  -1   8        6.25        7.21      0.90 o
   1  -1   8        1.12        2.01      0.60 o
   2  -1   8      220.82      216.70      5.38 o
   3  -1   8      121.14      108.02      3.34 o
   4  -1   8      655.84      622.97     22.62 o
   5  -1   8        0.03        3.03      2.72 o
   6  -1   8       14.46       20.78      5.49 o
  -6   0   8       52.29       63.78      9.06 o
  -5   0   8       14.83       12.82      2.98 o
  -4   0   8       94.76      108.19      5.90 o
  -3   0   8       70.56       84.65      5.33 o
  -2   0   8      364.72      365.07     15.99 o
  -1   0   8       62.27       55.49      2.56 o
   0   0   8       28.21       26.40      1.56 o
   1   0   8      183.31      179.99      4.08 o
   2   0   8       79.03       77.24      2.64 o
   3   0   8       31.00       26.34      2.11 o
   4   0   8     3014.97     2963.34     49.81 o
   5   0   8       33.44       36.72      6.33 o
   6   0   8        0.77        7.14      3.56 o
   7   0   8       10.51       13.75      4.98 o
  -5   1   8       54.34       47.14      4.28 o
  -4   1   8      407.53      432.70     11.24 o
  -3   1   8     1265.91     1321.74     23.33 o
  -2   1   8      437.43      405.91     22.27 o
  -1   1   8      249.14      243.43     11.84 o
   0   1   8        0.20        2.14      0.45 o
   1   1   8       22.82       22.20      1.42 o
   2   1   8      762.93      787.60     11.28 o
   3   1   8      164.09      162.76      3.22 o
   4   1   8       97.83       94.88      8.72 o
   5   1   8        6.01        4.01      2.49 o
   6   1   8       62.44       67.98      9.10 o
   7   1   8        0.01        0.26      1.75 o
  -5   2   8        1.02        2.65      2.00 o
  -4   2   8        5.00        5.19      1.28 o
  -3   2   8        3.75        6.29      1.20 o
  -2   2   8      446.37      304.48     84.14 o
  -1   2   8       90.98       96.83      7.66 o
   0   2   8      100.29       89.45      3.81 o
   1   2   8      520.52      527.84      7.94 o
   2   2   8      211.21      193.99      5.06 o
   3   2   8       40.19       43.25      2.15 o
   4   2   8      347.69      355.85      8.10 o
   5   2   8        4.55        2.35      2.18 o
   6   2   8        0.61        2.61      2.76 o
   7   2   8       13.28       17.17      5.15 o
  -5   3   8       37.86       32.82      5.96 o
  -4   3   8        5.66        7.22      1.58 o
  -3   3   8       86.92       79.45      3.95 o
  -2   3   8        0.66        4.14      1.78 o
  -1   3   8       83.53       98.54      7.96 o
   0   3   8        0.66        1.74      0.88 o
   1   3   8       74.91       78.82      3.92 o
   2   3   8       23.87       28.13      1.78 o
   3   3   8       66.07       63.45      3.00 o
   4   3   8      225.02      196.44      7.89 o
   5   3   8      144.74      127.38      5.16 o
   6   3   8       92.50      110.36     11.67 o
   7   3   8        1.95        5.71      3.85 o
  -5   4   8       16.93       15.02      4.17 o
  -4   4   8       13.49       25.55      4.11 o
  -3   4   8       12.98        9.63      1.60 o
  -2   4   8       61.76       59.53      3.46 o
  -1   4   8        1.26        1.64      0.63 o
   0   4   8      128.80      121.91      6.77 o
   1   4   8      168.99      160.72      6.10 o
   2   4   8       43.98       41.97      3.35 o
   3   4   8        2.18        7.41      1.30 o
   4   4   8       77.30       78.77      3.63 o
   5   4   8       87.88       97.59      9.89 o
   6   4   8       44.25       39.30      7.22 o
   7   4   8        8.06        6.58      3.61 o
  -5   5   8        4.42        2.68      1.95 o
  -4   5   8       11.56       12.83      3.78 o
  -3   5   8       50.98       53.22      7.16 o
  -2   5   8      153.37      172.03     11.96 o
  -1   5   8      580.10      599.58     11.18 o
   0   5   8       48.99       50.61      3.87 o
   1   5   8        4.67        5.08      1.39 o
   2   5   8        0.02        1.98      1.87 o
   3   5   8      537.98      517.38     17.66 o
   4   5   8      111.10       95.80      4.50 o
   5   5   8       69.75       65.43      5.01 o
   6   5   8        5.65        5.08      3.00 o
   7   5   8       87.76       81.31     11.27 o
  -4   6   8       85.04       86.03      9.95 o
  -3   6   8       86.57       84.08      9.34 o
  -2   6   8      142.78      158.84     12.15 o
  -1   6   8       92.66       99.05      5.17 o
   0   6   8      319.33      314.67      7.41 o
   1   6   8       51.00       48.19      4.05 o
   2   6   8      240.04      217.69     12.67 o
   3   6   8      232.72      194.97     11.80 o
   4   6   8      393.95      407.76     17.07 o
   5   6   8      197.15      200.07      9.32 o
   6   6   8       50.57       67.69      9.58 o
   7   6   8        0.06        1.62      2.72 o
  -4   7   8       12.45       14.18      4.62 o
  -3   7   8        4.98        2.85      2.94 o
  -2   7   8        0.13        2.63      1.71 o
  -1   7   8        0.27        7.39      3.25 o
   0   7   8      276.88      265.51     10.41 o
   1   7   8      101.24       91.33      6.06 o
   2   7   8       46.48       47.19      6.35 o
   3   7   8     2175.88     2090.58     41.93 o
   4   7   8      763.23      738.91     25.07 o
   5   7   8        1.77        2.84      2.10 o
   6   7   8        0.04        2.52      1.64 o
   7   7   8       58.12       46.67      8.75 o
  -3   8   8        0.65        2.76      2.70 o
  -2   8   8        0.11       -2.49      2.64 o
  -1   8   8       33.61       35.66      6.38 o
   0   8   8       22.26       26.32      3.68 o
   1   8   8        5.89        5.35      1.69 o
   2   8   8       58.13       61.73      8.07 o
   3   8   8       20.66       19.25      4.65 o
   4   8   8        1.77        6.47      2.71 o
   5   8   8       10.54       11.18      3.36 o
   6   8   8      192.82      177.72     13.50 o
  -3   9   8        0.00        3.73      2.84 o
  -2   9   8        3.18        5.12      3.06 o
  -1   9   8        6.14        9.27      3.79 o
   0   9   8      189.75      196.39     10.16 o
   1   9   8      363.58      346.96     13.50 o
   2   9   8       50.51       46.25      7.29 o
   3   9   8      126.25      125.72     11.94 o
   4   9   8       38.39       33.82      6.48 o
   5   9   8      102.48      112.40     11.58 o
   6   9   8        0.15        2.77      2.85 o
  -2  10   8       24.94       27.38      6.49 o
  -1  10   8        8.51        5.86      2.30 o
   0  10   8        2.75        7.71      2.54 o
   1  10   8      113.60       83.48      7.15 o
   2  10   8        5.29        5.68      3.37 o
   3  10   8      168.85      200.23     16.09 o
   4  10   8       32.80       39.86      7.32 o
   5  10   8       17.74       16.16      5.21 o
   0  11   8        0.15        3.65      2.03 o
   1  11   8        3.13        1.60      2.40 o
   2  11   8       17.68       21.23      6.04 o
   3  11   8       12.60       22.18      5.79 o
   4  11   8        8.07       28.22      6.57 o
  -1  -9   9        1.18        4.61      4.49 o
  -3  -8   9       41.99       55.27      9.84 o
  -2  -8   9       50.13       55.71      9.34 o
  -1  -8   9       14.48       20.01      5.54 o
   0  -8   9       44.60       51.64      9.10 o
   1  -8   9        3.07        5.35      3.62 o
   2  -8   9       18.08       23.20      6.34 o
  -4  -7   9       18.36       29.25      7.13 o
  -3  -7   9      381.37      439.01     26.30 o
  -2  -7   9      243.92      277.02     20.34 o
  -1  -7   9       23.25       17.57      5.07 o
   0  -7   9        5.41        8.57      2.23 o
   1  -7   9        1.67       -0.78      1.28 o
   2  -7   9        4.76       14.07      5.74 o
  -5  -6   9       24.91       22.11      6.02 o
  -4  -6   9        2.56        6.51      3.13 o
  -3  -6   9        7.49        6.85      3.67 o
  -2  -6   9      306.25      272.25     19.16 o
  -1  -6   9       15.69       17.92      4.79 o
   0  -6   9      112.08      132.94     12.04 o
   1  -6   9        4.36        2.52      1.44 o
   2  -6   9        0.95        5.83      3.84 o
   3  -6   9       10.87       24.22      5.24 o
   4  -6   9       10.43        6.63      3.11 o
  -5  -5   9        9.94       18.89      5.69 o
  -4  -5   9       19.19       17.60      5.19 o
  -3  -5   9       57.71       60.09      9.00 o
  -2  -5   9        1.36        2.59      2.49 o
  -1  -5   9        2.48        2.10      2.03 o
   0  -5   9       16.36       16.84      4.22 o
   1  -5   9        3.68       -4.10      4.10 o
   2  -5   9        0.01       -0.59      1.43 o
   3  -5   9       45.52       38.69      4.36 o
   4  -5   9        4.25        3.41      1.64 o
  -6  -4   9        7.34        4.15      3.00 o
  -5  -4   9       80.61       72.46     10.22 o
  -4  -4   9      130.01      124.01     12.79 o
  -3  -4   9        6.19       11.60      3.97 o
  -2  -4   9        6.89       11.99      3.83 o
  -1  -4   9       19.53       20.67      4.59 o
   0  -4   9      169.55      161.98     13.19 o
   1  -4   9        0.48        1.95      1.13 o
   2  -4   9       10.63       14.93      3.43 o
   3  -4   9       99.55       94.15      9.28 o
   4  -4   9        1.87        3.34      2.29 o
   5  -4   9       21.75       22.15      5.15 o
  -6  -3   9        0.33        4.19      3.32 o
  -5  -3   9       13.69        8.77      3.85 o
  -4  -3   9        4.59       10.23      3.96 o
  -3  -3   9       49.30       36.52      6.44 o
  -2  -3   9      377.29      360.23      9.49 o
  -1  -3   9        0.06       -0.24      1.35 o
   0  -3   9       85.51      102.40      4.62 o
   1  -3   9        0.03        0.25      0.79 o
   2  -3   9       82.93       88.75      5.45 o
   3  -3   9        0.03        1.74      1.52 o
   4  -3   9       32.95       32.88      5.71 o
   5  -3   9        6.04       11.61      4.02 o
   6  -3   9       23.10       28.26      6.35 o
  -6  -2   9        5.43        7.88      3.36 o
  -5  -2   9       44.58       42.62      4.63 o
  -4  -2   9      105.55      111.45     11.33 o
  -3  -2   9       36.23       39.62      6.62 o
  -2  -2   9       83.15       79.64      3.33 o
  -1  -2   9       68.74       71.65      4.32 o
   0  -2   9      152.72      185.99     11.52 o
   1  -2   9       29.25       23.98      2.58 o
   2  -2   9       69.25       82.69      3.84 o
   3  -2   9       50.91       49.36      3.90 o
   4  -2   9      480.34      489.56     20.64 o
   5  -2   9       13.60       17.62      4.44 o
   6  -2   9      106.44      131.08     12.82 o
  -6  -1   9        5.21        7.60      3.92 o
  -5  -1   9       12.78       13.78      4.43 o
  -4  -1   9      349.47      355.88     11.28 o
  -3  -1   9       17.48       20.52      4.80 o
  -2  -1   9      687.59      678.97     16.65 o
  -1  -1   9      349.76      326.12      7.11 o
   0  -1   9      229.59      236.00      6.24 o
   1  -1   9       38.30       42.50      2.63 o
   2  -1   9      131.73      123.97      4.36 o
   3  -1   9      172.45      171.23      4.62 o
   4  -1   9     1590.06     1640.70     37.12 o
   5  -1   9      146.70      152.17     12.47 o
   6  -1   9       18.35       21.42      5.25 o
  -6   0   9        1.46        3.15      2.89 o
  -4   0   9       31.04       39.81      3.62 o
  -3   0   9        0.02        1.00      0.81 o
  -2   0   9       24.95       25.17      4.64 o
  -1   0   9       15.18       13.87      1.38 o
   0   0   9        8.78       10.71      1.16 o
   1   0   9        6.60        7.86      1.01 o
   2   0   9      178.46      166.19      4.14 o
   3   0   9      302.99      288.81      8.87 o
   4   0   9        5.07       14.73      4.05 o
   5   0   9       89.90       94.31      9.85 o
   6   0   9       21.67       30.19      6.36 o
   7   0   9       16.37       31.83      6.80 o
  -5   1   9       74.90       81.77      9.95 o
  -4   1   9      592.83      563.81     12.51 o
  -3   1   9      221.78      205.24      8.32 o
  -2   1   9       29.67       33.07      5.03 o
  -1   1   9      109.30      113.59      8.57 o
   0   1   9       88.69       76.18      2.30 o
   1   1   9       10.31       16.81      0.97 o
   2   1   9     1980.65     2002.24     16.50 o
   3   1   9      312.90      295.39      4.87 o
   4   1   9      164.90      153.11     11.50 o
   5   1   9        1.99       -0.85      1.54 o
   6   1   9      178.00      176.17     14.89 o
   7   1   9       63.03       56.81      9.25 o
  -6   2   9       15.77       12.94      4.56 o
  -5   2   9       35.33       33.56      6.26 o
  -4   2   9        9.51        9.95      1.69 o
  -3   2   9      445.30      382.45     36.74 o
  -2   2   9       30.82       42.06      5.75 o
  -1   2   9      115.22      102.74      8.27 o
   0   2   9       71.13       51.68      2.60 o
   1   2   9      202.20      229.08      6.52 o
   2   2   9        2.48        0.83      0.53 o
   3   2   9      165.20      146.21      4.51 o
   4   2   9       81.79       92.73      4.19 o
   5   2   9       94.60      108.37     10.57 o
   6   2   9       19.26       16.41      4.56 o
   7   2   9       20.84       26.02      6.78 o
  -5   3   9      136.97      153.26     13.07 o
  -4   3   9        0.23       -2.08      2.08 o
  -3   3   9        0.76        4.52      1.01 o
  -2   3   9      114.59      108.02      9.26 o
  -1   3   9      183.64      182.59     11.23 o
   0   3   9       75.78       81.91      3.13 o
   1   3   9     1084.43     1186.71     15.41 o
   2   3   9      359.99      348.15      6.26 o
   3   3   9      428.84      407.72      7.79 o
   4   3   9       25.77       19.74      1.69 o
   5   3   9       33.12       28.96      2.48 o
   6   3   9        3.91        5.08      2.61 o
   7   3   9      115.72      151.55     14.84 o
  -5   4   9       26.07       20.85      5.22 o
  -4   4   9      169.74      178.11     13.61 o
  -3   4   9       75.50       69.87      8.23 o
  -2   4   9      222.20      238.95     14.03 o
  -1   4   9       50.42       54.33      2.56 o
   0   4   9      112.07      125.00      5.49 o
   1   4   9      195.45      226.34     11.74 o
   2   4   9      358.08      355.74      9.78 o
   3   4   9       15.64       20.29      2.43 o
   4   4   9      138.89      134.88      6.44 o
   5   4   9      261.93      273.98      9.04 o
   6   4   9      680.65      660.24     28.75 o
   7   4   9       13.01       31.49      7.01 o
  -5   5   9       13.08       13.33      3.95 o
  -4   5   9        4.02        7.49      2.68 o
  -3   5   9        1.75        7.01      3.36 o
  -2   5   9       24.71       24.59      4.99 o
  -1   5   9        0.03        1.10      1.12 o
   0   5   9       21.62       25.78      2.88 o
   1   5   9      228.04      219.68      8.02 o
   2   5   9       24.45       28.28      4.42 o
   3   5   9      444.40      472.14     17.06 o
   4   5   9       48.96       46.09      4.76 o
   5   5   9       89.21       79.54      5.45 o
   6   5   9       60.99       59.80      9.03 o
   7   5   9       60.67       48.91      8.72 o
  -4   6   9       19.00       12.23      3.92 o
  -3   6   9        9.90       15.79      4.14 o
  -2   6   9        9.98       14.77      4.20 o
  -1   6   9       15.40       23.12      4.76 o
   0   6   9      243.00      233.66      6.35 o
   1   6   9        2.58        6.85      1.58 o
   2   6   9      517.31      526.73     20.07 o
   3   6   9      234.75      242.69     13.44 o
   4   6   9        0.03        1.77      1.74 o
   5   6   9       49.85       52.30      4.85 o
   6   6   9      170.18      166.68     15.10 o
   7   6   9        9.76        8.20      4.60 o
  -4   7   9       26.91       29.36      6.39 o
  -3   7   9       20.89       26.75      5.56 o
  -2   7   9       95.77       99.08     10.53 o
  -1   7   9        8.47        7.54      2.97 o
   0   7   9        2.86        3.29      1.56 o
   1   7   9       70.66       59.61      4.96 o
   2   7   9       72.18       75.70      8.27 o
   3   7   9     1562.22     1594.16     37.08 o
   4   7   9        5.37        3.41      2.26 o
   5   7   9       27.28       33.07      5.44 o
   6   7   9        5.38        9.09      3.13 o
  -3   8   9       59.69       65.56      9.31 o
  -2   8   9       16.32       14.26      4.41 o
  -1   8   9        3.49        4.21      3.22 o
   0   8   9      109.96       96.32      6.78 o
   1   8   9        0.80        1.20      1.44 o
   2   8   9       74.80       75.82      9.05 o
   3   8   9      489.53      475.42     21.67 o
   4   8   9      110.13      111.35     10.45 o
   5   8   9      176.64      178.54     13.39 o
   6   8   9       11.45        9.78      3.55 o
  -2   9   9        1.29        4.75      3.03 o
  -1   9   9       21.11       29.03      4.15 o
   0   9   9       25.59       27.38      4.09 o
   1   9   9       82.19       79.65      6.66 o
   2   9   9        1.75        0.61      1.62 o
   3   9   9        0.37       -0.89      2.19 o
   4   9   9        3.68       -1.28      2.18 o
   5   9   9       22.14       19.21      4.74 o
   6   9   9        2.39        2.24      1.50 o
  -1  10   9        2.41        0.84      1.42 o
   0  10   9       16.57       12.39      3.30 o
   1  10   9       28.73       26.69      4.18 o
   2  10   9       41.48       51.81      8.25 o
   3  10   9        6.88       10.41      4.37 o
   4  10   9       18.84       26.69      6.17 o
   5  10   9       34.24       52.88      8.37 o
   0  11   9       18.76       21.86      4.09 o
   1  11   9        0.15        2.16      2.00 o
   2  11   9        0.30        0.05      2.51 o
   3  11   9        0.76        0.72      2.28 o
   4  11   9        0.21        1.08      2.21 o
  -2  -8  10        8.12       12.40      4.89 o
  -1  -8  10      124.06      108.45     13.59 o
   0  -8  10        7.54       -4.28      4.28 o
   1  -8  10       23.37       25.34      7.47 o
  -4  -7  10       39.26       33.03      8.04 o
  -3  -7  10      186.03      223.67     19.43 o
  -2  -7  10       80.40       92.45     12.15 o
  -1  -7  10        0.64        8.29      4.41 o
   0  -7  10       42.15       31.85      6.79 o
   1  -7  10       44.27       32.61      7.43 o
   2  -7  10       49.96       77.79     11.14 o
  -4  -6  10        0.88       -2.00      2.00 o
  -3  -6  10       61.94       69.57     10.57 o
  -2  -6  10       46.05       40.57      7.98 o
  -1  -6  10       64.15       74.94     10.09 o
   0  -6  10       97.38      112.25     12.04 o
   1  -6  10        0.19       -0.13      0.84 o
   2  -6  10       63.30       63.05      9.35 o
   3  -6  10        8.02       11.26      3.76 o
  -5  -5  10        0.26        3.18      3.44 o
  -4  -5  10        0.46       -0.07      1.79 o
  -3  -5  10       45.97       50.83      8.56 o
  -2  -5  10       11.98       21.49      5.43 o
  -1  -5  10      571.41      606.67     27.13 o
   0  -5  10      141.33      127.68      6.62 o
   1  -5  10       35.63       29.51      3.25 o
   2  -5  10      552.24      511.33     15.56 o
   3  -5  10        4.54        6.90      3.24 o
   4  -5  10        0.86        0.85      1.87 o
  -5  -4  10        1.92        6.58      3.71 o
  -4  -4  10        4.73        1.18      1.95 o
  -3  -4  10      172.16      198.15     15.77 o
  -2  -4  10        1.06        1.92      1.58 o
  -1  -4  10       77.07       75.77      9.04 o
   0  -4  10       92.73       82.63      4.81 o
   1  -4  10       36.56       48.74      6.90 o
   2  -4  10        8.12        3.11      3.55 o
   3  -4  10       13.81       13.03      3.42 o
   4  -4  10        0.01        2.87      2.11 o
   5  -4  10       12.25       10.73      4.14 o
  -5  -3  10       39.22       38.39      7.48 o
  -4  -3  10       14.25        8.09      3.66 o
  -3  -3  10      198.16      200.05     15.36 o
  -2  -3  10      358.85      335.13      9.03 o
  -1  -3  10      307.63      279.66     16.42 o
   0  -3  10        8.68        9.45      3.14 o
   1  -3  10       81.75       94.30      5.68 o
   2  -3  10       23.49       21.11      2.85 o
   3  -3  10       28.72       33.18      3.46 o
   4  -3  10       12.46       12.11      3.87 o
   5  -3  10        0.07        0.27      1.60 o
  -6  -2  10       26.96       35.65      7.52 o
  -5  -2  10        0.00        0.58      2.28 o
  -4  -2  10        0.25        1.08      1.67 o
  -3  -2  10      187.16      190.11     14.44 o
  -2  -2  10        8.94       10.74      1.28 o
  -1  -2  10       21.87       16.31      3.88 o
   0  -2  10       43.76       44.54      5.98 o
   1  -2  10      175.52      151.68      6.62 o
   2  -2  10       41.59       51.07      4.02 o
   3  -2  10        0.03        1.44      1.05 o
   4  -2  10      111.97      112.59     10.31 o
   5  -2  10       25.49       33.27      6.07 o
   6  -2  10        6.59       10.01      4.36 o
  -6  -1  10        0.02        4.24      2.88 o
  -5  -1  10        2.89        2.75      2.46 o
  -4  -1  10        0.48       -0.13      0.90 o
  -3  -1  10      246.94      267.36     16.70 o
  -2  -1  10      480.62      471.97     12.88 o
  -1  -1  10      307.62      285.69      6.96 o
   0  -1  10       52.47       38.47      2.66 o
   1  -1  10       12.23       13.39      1.91 o
   2  -1  10       73.75       80.29      3.70 o
   3  -1  10        0.41        2.88      1.14 o
   4  -1  10      623.48      598.34     22.80 o
   5  -1  10        1.47        4.80      3.06 o
   6  -1  10       24.48       17.64      4.98 o
  -6   0  10        0.23       -1.17      2.16 o
  -5   0  10       11.58       10.77      3.85 o
  -4   0  10      114.94      109.75     11.00 o
  -3   0  10      401.16      444.97     12.01 o
  -2   0  10       50.13       31.89      6.03 o
  -1   0  10       12.40        9.96      1.29 o
   0   0  10        4.03        5.09      1.21 o
   1   0  10      581.87      547.49      7.99 o
   2   0  10        5.81        3.34      0.74 o
   3   0  10      601.60      526.74     15.07 o
   4   0  10       83.01       87.56      8.80 o
   5   0  10       78.43       58.84      7.89 o
   6   0  10        0.82        2.37      2.65 o
  -5   1  10        0.41        4.07      2.41 o
  -4   1  10      230.56      243.62     16.25 o
  -3   1  10      521.68      475.35     22.97 o
  -2   1  10        1.13        2.36      1.76 o
  -1   1  10      232.36      203.92     12.02 o
   0   1  10      209.19      203.85      3.97 o
   1   1  10      328.86      296.56     10.76 o
   2   1  10      316.36      316.59      7.00 o
   3   1  10      295.07      276.13      5.18 o
   4   1  10       12.40       19.39      4.28 o
   5   1  10       19.60       10.85      3.80 o
   6   1  10       59.62       66.38      9.33 o
   7   1  10        0.98        4.62      4.02 o
  -5   2  10        1.08       -0.39      1.66 o
  -4   2  10        9.87       16.94      4.44 o
  -3   2  10       88.29       47.87     15.74 o
  -2   2  10      470.53      466.23     19.56 o
  -1   2  10       19.06       18.18      3.93 o
   0   2  10        1.53        2.06      0.48 o
   1   2  10     1145.91     1144.88     34.64 o
   2   2  10       25.66       25.84      2.07 o
   3   2  10       29.75       30.29      2.19 o
   4   2  10       19.84       21.44      2.18 o
   5   2  10       87.26       89.36      9.66 o
   6   2  10        0.12        2.94      2.81 o
   7   2  10       11.60       13.40      4.14 o
  -5   3  10        1.26        2.20      2.67 o
  -4   3  10        5.54        6.73      3.28 o
  -3   3  10       30.23       31.45      5.75 o
  -2   3  10        8.33        3.42      2.09 o
  -1   3  10      102.82      112.99      9.24 o
   0   3  10      361.25      307.96     16.11 o
   1   3  10       41.96       45.26      3.13 o
   2   3  10      281.96      307.87      6.76 o
   3   3  10        1.21        0.66      0.41 o
   4   3  10      127.05      121.74      5.70 o
   5   3  10       10.13       13.76      4.11 o
   6   3  10       95.75       92.44     10.87 o
   7   3  10       10.87       15.45      5.14 o
  -5   4  10       12.82       17.77      4.63 o
  -4   4  10       45.38       40.45      7.12 o
  -3   4  10      184.79      181.75     13.53 o
  -2   4  10       22.21       32.20      5.63 o
  -1   4  10       32.55       28.54      4.94 o
   0   4  10        0.12        0.71      0.43 o
   1   4  10       66.21       66.16      3.95 o
   2   4  10       52.02       52.59      3.02 o
   3   4  10       15.46       20.06      2.55 o
   4   4  10      114.23      103.02      5.78 o
   5   4  10      327.13      278.87     11.27 o
   6   4  10        1.02        5.12      3.49 o
   7   4  10       17.03       19.46      5.83 o
  -5   5  10        0.01       -2.88      2.91 o
  -4   5  10       12.31       13.60      4.52 o
  -3   5  10       73.57       66.15      8.66 o
  -2   5  10      103.40      105.44     10.04 o
  -1   5  10       40.55       34.99      5.55 o
   0   5  10      306.43      288.88      6.13 o
   1   5  10        0.43        1.29      1.24 o
   2   5  10       58.80       58.88      6.42 o
   3   5  10      217.72      206.22     14.73 o
   4   5  10       40.78       46.04      4.19 o
   5   5  10      153.75      139.16      7.23 o
   6   5  10       29.50       44.04      7.64 o
   7   5  10      101.21      116.99     13.41 o
  -4   6  10       26.00       32.67      6.64 o
  -3   6  10      164.99      163.39     13.71 o
  -2   6  10      100.26      119.13     11.17 o
  -1   6  10      395.17      386.76     19.23 o
   0   6  10       41.35       35.07      3.62 o
   1   6  10        2.69        3.07      1.06 o
   2   6  10      285.94      327.53     16.12 o
   3   6  10      701.13      699.11     22.97 o
   4   6  10       61.35       62.54      5.13 o
   5   6  10        9.04        7.12      1.92 o
   6   6  10       82.09       90.59     11.23 o
   7   6  10       17.67       16.91      5.48 o
  -4   7  10        5.67        6.69      2.96 o
  -3   7  10        7.04       16.08      4.91 o
  -2   7  10        1.61        4.60      2.88 o
  -1   7  10        3.09        2.53      2.41 o
   0   7  10       14.05       12.76      2.40 o
   1   7  10       12.61       17.09      3.52 o
   2   7  10       79.13       61.57      7.56 o
   3   7  10      486.94      534.08     21.89 o
   4   7  10       28.98       34.79      5.62 o
   5   7  10        5.91        6.70      2.09 o
   6   7  10       23.38       26.48      6.19 o
  -3   8  10        0.47        0.51      2.21 o
  -2   8  10        2.16        0.59      1.89 o
  -1   8  10       60.71       81.66     10.05 o
   0   8  10      160.55      145.99      8.36 o
   1   8  10      146.93      150.55      8.43 o
   2   8  10       77.28       81.32      9.40 o
   3   8  10       85.63       98.73     10.16 o
   4   8  10        4.07        4.68      2.57 o
   5   8  10       10.43        7.21      2.90 o
   6   8  10      158.64      204.58     17.55 o
  -2   9  10       21.58       29.13      6.57 o
  -1   9  10        8.10        4.13      1.69 o
   0   9  10       49.46       60.61      5.91 o
   1   9  10        9.23       11.51      2.74 o
   2   9  10       47.67       50.23      7.86 o
   3   9  10       16.63       13.89      4.10 o
   4   9  10       35.84       39.76      6.81 o
   5   9  10       81.47       73.73      9.22 o
   6   9  10        3.82        2.95      1.55 o
  -1  10  10       22.31       16.21      3.34 o
   0  10  10      232.92      213.96     11.56 o
   1  10  10       20.69       22.47      5.97 o
   2  10  10        0.12        6.89      3.68 o
   3  10  10       23.17       31.00      6.98 o
   4  10  10        3.18        2.19      3.17 o
   5  10  10        0.40        4.51      2.62 o
   0  11  10       31.84       40.01      7.10 o
   1  11  10        4.05        2.08      3.26 o
   2  11  10       54.80       80.30     11.08 o
   3  11  10        0.35       -0.50      2.11 o
   4  11  10       40.77       47.64      8.41 o
  -1  -8  11       11.55       24.35      6.35 o
   0  -8  11       17.19        5.30      3.01 o
  -3  -7  11       66.57       76.08     11.70 o
  -2  -7  11       15.39        7.60      3.16 o
  -1  -7  11        0.64        4.02      3.22 o
   0  -7  11        1.30       -5.18      5.18 o
   1  -7  11       64.71       47.64      8.28 o
   2  -7  11        2.43        6.76      4.87 o
  -4  -6  11       78.64       75.52     11.87 o
  -3  -6  11       78.35       84.71     12.09 o
  -2  -6  11       44.90       40.92      8.30 o
  -1  -6  11       19.29       18.68      5.25 o
   0  -6  11       74.43       70.86      9.64 o
   1  -6  11        3.11       -1.34      2.94 o
   2  -6  11       25.27       17.60      5.08 o
   3  -6  11        5.59       13.37      4.09 o
  -4  -5  11        1.68        5.77      3.45 o
  -3  -5  11        6.49        1.29      2.43 o
  -2  -5  11      157.36      142.55     14.35 o
  -1  -5  11        1.78        1.88      2.27 o
   0  -5  11       50.47       47.63      7.78 o
   1  -5  11       76.85       77.78      9.37 o
   2  -5  11        1.53        0.28      1.50 o
   3  -5  11       43.51       45.09      6.88 o
   4  -5  11        8.12        4.95      2.61 o
  -5  -4  11       58.31       68.23     10.88 o
  -4  -4  11        2.78        8.01      3.94 o
  -3  -4  11       50.59       50.41      8.21 o
  -2  -4  11       83.98       84.58     10.23 o
  -1  -4  11        6.73        3.13      2.59 o
   0  -4  11        1.89        2.07      2.17 o
   1  -4  11        2.10       -0.48      0.63 o
   2  -4  11        2.68        1.12      1.36 o
   3  -4  11       50.30       51.36      7.05 o
   4  -4  11       31.06       28.69      5.59 o
   5  -4  11       10.55       20.37      5.34 o
  -5  -3  11       12.71        6.68      3.34 o
  -4  -3  11        0.88        6.72      3.60 o
  -3  -3  11       11.06       13.79      4.48 o
  -2  -3  11      299.42      282.53     18.02 o
  -1  -3  11      114.43      123.11     11.38 o
   0  -3  11      166.76      169.34     12.63 o
   1  -3  11       22.75       24.16      3.31 o
   2  -3  11      127.00      125.82      6.88 o
   3  -3  11       33.81       41.04      3.93 o
   4  -3  11       27.46       32.21      5.84 o
   5  -3  11       33.03       33.06      6.40 o
  -5  -2  11        1.44        3.43      3.21 o
  -4  -2  11       14.18       15.66      4.82 o
  -3  -2  11      417.07      384.25     21.54 o
  -2  -2  11      530.38      458.47     10.71 o
  -1  -2  11      137.42      158.73     12.39 o
   0  -2  11      371.16      366.90     17.88 o
   1  -2  11       69.92       86.77      5.18 o
   2  -2  11       59.81       56.62      5.14 o
   3  -2  11      120.22      119.53      6.31 o
   4  -2  11       11.65       18.54      4.48 o
   5  -2  11       31.29       30.61      6.15 o
   6  -2  11        8.52       21.30      5.45 o
  -5  -1  11       13.45       10.57      4.39 o
  -4  -1  11       70.03       52.65      8.53 o
  -3  -1  11       21.18       23.04      5.19 o
  -2  -1  11        4.25        7.49      1.28 o
  -1  -1  11        2.74        3.10      1.13 o
   0  -1  11       34.92       38.88      3.36 o
   1  -1  11        0.09        0.99      0.88 o
   2  -1  11      246.21      256.84     10.08 o
   3  -1  11     1358.62     1326.05     46.34 o
   4  -1  11        5.64       10.77      3.34 o
   5  -1  11       15.51       18.09      4.84 o
   6  -1  11        1.53        2.37      2.28 o
  -5   0  11       13.79       16.65      5.33 o
  -4   0  11       51.37       56.41      8.25 o
  -3   0  11      224.05      207.24      6.59 o
  -2   0  11       33.36       29.40      4.05 o
  -1   0  11        4.75        3.46      0.87 o
   0   0  11      411.74      408.81      9.65 o
   1   0  11      671.37      684.23      9.31 o
   2   0  11       49.21       44.26      2.84 o
   3   0  11      326.54      302.66      8.96 o
   4   0  11      583.12      605.83     22.83 o
   5   0  11       36.08       43.51      6.83 o
   6   0  11       48.77       53.24      8.44 o
  -5   1  11       13.18        9.30      3.78 o
  -4   1  11       49.71       56.85      8.27 o
  -3   1  11        0.59        0.29      1.79 o
  -2   1  11        5.82        7.97      2.96 o
  -1   1  11       73.85       69.41      7.47 o
   0   1  11       76.59       73.53      2.54 o
   1   1  11      356.09      344.56     11.79 o
   2   1  11       86.86       91.54      4.86 o
   3   1  11      823.60      799.54     13.56 o
   4   1  11       86.65      109.01      9.78 o
   5   1  11       23.32       27.95      5.71 o
   6   1  11       56.77       74.58     10.02 o
  -5   2  11       68.81       70.22      9.83 o
  -4   2  11      196.34      169.40     14.00 o
  -3   2  11        0.00        0.13      2.16 o
  -2   2  11      444.86      453.45     20.12 o
  -1   2  11       31.86       37.70      5.59 o
   0   2  11      212.72      183.22     15.92 o
   1   2  11     2076.71     2055.84     26.99 o
   2   2  11       40.45       32.07      2.12 o
   3   2  11       11.88       13.38      1.70 o
   4   2  11      134.20      117.15      5.38 o
   5   2  11       69.42       54.99      7.55 o
   6   2  11       20.68       34.76      6.87 o
   7   2  11       15.32       16.13      5.43 o
  -5   3  11        8.03       10.30      3.68 o
  -4   3  11      146.65      146.58     13.13 o
  -3   3  11       67.43       65.22      8.29 o
  -2   3  11        4.87        9.03      2.88 o
  -1   3  11       13.46        8.10      2.93 o
   0   3  11        0.54        0.59      0.63 o
   1   3  11        7.65       14.87      1.79 o
   2   3  11        1.50        3.39      0.84 o
   3   3  11      333.17      326.52      9.76 o
   4   3  11      136.81      128.69      6.06 o
   5   3  11       38.67       32.45      6.11 o
   6   3  11       10.09       13.34      4.38 o
   7   3  11       62.15       56.94      9.33 o
  -5   4  11        7.65        9.69      3.85 o
  -4   4  11       21.91       27.22      6.01 o
  -3   4  11        8.25        5.21      2.66 o
  -2   4  11       81.29       69.05      8.32 o
  -1   4  11        0.35        1.60      1.77 o
   0   4  11        3.07        7.41      0.87 o
   1   4  11       16.54       22.35      2.35 o
   2   4  11      625.09      604.91     10.12 o
   3   4  11       20.87       22.32      2.79 o
   4   4  11       66.91       53.69      4.25 o
   5   4  11      103.75       76.72      4.97 o
   6   4  11        8.72       11.75      4.57 o
   7   4  11       33.67       30.17      7.03 o
  -4   5  11       75.42       79.73     10.11 o
  -3   5  11        2.07        4.18      2.55 o
  -2   5  11        8.05        7.35      3.46 o
  -1   5  11       27.62       33.16      5.83 o
   0   5  11        0.33        1.03      0.93 o
   1   5  11      479.77      460.49     19.11 o
   2   5  11        5.98        5.06      1.44 o
   3   5  11       70.11       72.05      5.17 o
   4   5  11      300.04      304.34     10.73 o
   5   5  11      128.31      137.84      7.28 o
   6   5  11        2.51       10.35      4.26 o
   7   5  11       29.78       28.16      6.79 o
  -4   6  11        1.95        5.75      3.52 o
  -3   6  11        0.40        1.79      2.72 o
  -2   6  11        3.39        5.52      2.50 o
  -1   6  11        0.84        9.60      3.72 o
   0   6  11        0.29       -0.28      1.01 o
   1   6  11       30.80       39.79      4.44 o
   2   6  11      330.45      324.64     16.43 o
   3   6  11      136.75      130.12     10.19 o
   4   6  11        0.63        1.44      1.33 o
   5   6  11       11.69       15.17      2.64 o
   6   6  11       16.77       19.43      5.63 o
  -3   7  11       14.13       15.77      4.83 o
  -2   7  11       22.33       23.09      5.44 o
  -1   7  11        2.42        3.70      2.72 o
   0   7  11       22.47       23.72      3.26 o
   1   7  11      212.38      236.95      9.95 o
   2   7  11      506.00      512.07     21.96 o
   3   7  11       44.64       50.01      6.92 o
   4   7  11      128.23      125.00     10.60 o
   5   7  11       81.58       85.28      6.53 o
   6   7  11       19.72       28.11      6.54 o
  -3   8  11        5.95        8.19      3.96 o
  -2   8  11        1.74        3.90      3.09 o
  -1   8  11        3.32        5.00      3.38 o
   0   8  11        0.94       -0.22      1.92 o
   1   8  11        8.47        9.57      2.36 o
   2   8  11      900.59      916.23     31.18 o
   3   8  11       14.23        9.83      3.51 o
   4   8  11       31.15       37.84      6.52 o
   5   8  11       13.46       19.47      3.44 o
   6   8  11       18.37       15.27      4.96 o
  -2   9  11       27.53       31.56      6.96 o
  -1   9  11        0.01        2.26      1.61 o
   0   9  11      170.55      160.47      9.49 o
   1   9  11       53.83       65.03      8.49 o
   2   9  11        2.58        2.73      2.71 o
   3   9  11        8.30        9.27      3.61 o
   4   9  11       50.45       57.99      8.29 o
   5   9  11       36.67       36.55      6.70 o
  -1  10  11        9.40       12.45      3.15 o
   0  10  11       15.09       17.74      3.56 o
   1  10  11        1.74        0.77      2.20 o
   2  10  11        2.00        3.13      3.22 o
   3  10  11       92.50      102.18     11.76 o
   4  10  11       27.63       25.23      5.95 o
   5  10  11        0.59        5.93      3.52 o
   1  11  11       54.76       80.26      7.66 o
   2  11  11       16.27      115.91     13.46 o
   3  11  11       30.87       36.77      7.50 o
  -2  -7  12        9.01        5.26      3.84 o
  -1  -7  12       20.80       26.41      6.79 o
   0  -7  12       19.76       17.23      5.34 o
   1  -7  12        0.01       -4.34      4.34 o
  -3  -6  12      146.44      163.10     16.72 o
  -2  -6  12        1.64        2.79      2.43 o
  -1  -6  12        3.35        9.12      4.23 o
   0  -6  12       61.28       76.66     10.69 o
   1  -6  12       12.56        6.20      2.21 o
   2  -6  12       57.41       39.02      7.40 o
   3  -6  12       31.49       28.21      6.18 o
  -4  -5  12       15.14       21.75      6.30 o
  -3  -5  12       74.76       53.92      9.30 o
  -2  -5  12        1.37        1.53      2.65 o
  -1  -5  12       93.41      100.96     11.94 o
   0  -5  12        2.95       -2.27      2.38 o
   1  -5  12       54.21       49.46      7.74 o
   2  -5  12        5.07        3.63      1.82 o
   3  -5  12        0.89        2.98      2.74 o
   4  -5  12        1.74       -0.45      1.83 o
  -4  -4  12       10.97       13.47      4.67 o
  -3  -4  12       62.42       59.21      9.32 o
  -2  -4  12       87.26       92.33     11.26 o
  -1  -4  12       34.30       33.12      6.53 o
   0  -4  12        5.27       12.04      4.08 o
   1  -4  12      248.24      223.36     15.58 o
   2  -4  12       12.40        8.44      4.76 o
   3  -4  12       38.10       35.36      6.01 o
   4  -4  12       19.31       22.96      5.19 o
  -5  -3  12        3.01        7.47      4.37 o
  -4  -3  12       19.65       25.62      6.39 o
  -3  -3  12        0.00        9.65      4.45 o
  -2  -3  12       24.36       30.29      5.91 o
  -1  -3  12        8.92        7.72      3.26 o
   0  -3  12       40.39       49.18      7.28 o
   1  -3  12        1.07        1.40      1.31 o
   2  -3  12       73.46       71.99      5.40 o
   3  -3  12       59.55       66.30      7.59 o
   4  -3  12       25.65       22.90      5.01 o
   5  -3  12       56.26       71.94      9.66 o
  -5  -2  12       91.41       95.35     12.50 o
  -4  -2  12        1.04       -0.07      1.86 o
  -3  -2  12       63.82       67.65      9.54 o
  -2  -2  12       19.94       31.80      6.58 o
  -1  -2  12        7.53        4.71      2.64 o
   0  -2  12        0.12        1.22      1.42 o
   1  -2  12      126.00      120.03      6.34 o
   2  -2  12       12.28        7.54      1.76 o
   3  -2  12       87.03       90.37      5.78 o
   4  -2  12       34.71       40.70      6.54 o
   5  -2  12        6.09       13.67      4.20 o
  -5  -1  12       68.72       83.89     11.70 o
  -4  -1  12        0.02        2.66      2.44 o
  -3  -1  12        8.73       11.46      3.89 o
  -2  -1  12       86.74       82.92      9.63 o
  -1  -1  12       17.77       15.23      1.77 o
   0  -1  12      136.68      134.98     10.92 o
   1  -1  12       14.20       14.40      2.19 o
   2  -1  12      244.09      242.67      8.80 o
   3  -1  12      610.94      601.86     13.94 o
   4  -1  12       12.26       14.66      3.62 o
   5  -1  12        5.74        5.31      2.90 o
   6  -1  12        4.00        3.10      2.35 o
  -5   0  12       89.14       93.19     11.89 o
  -4   0  12       67.98       64.11      9.32 o
  -3   0  12        1.75       22.43      5.75 o
  -2   0  12      178.08      191.57     14.10 o
  -1   0  12        2.14        2.35      0.94 o
   0   0  12        7.28       14.37      1.97 o
   1   0  12      126.78      126.86      5.34 o
   2   0  12      163.29      145.56      5.38 o
   3   0  12     2004.06     1945.54     23.79 o
   4   0  12      106.24       72.68      8.06 o
   5   0  12      177.70      179.83     14.01 o
   6   0  12       16.06       17.64      4.87 o
  -5   1  12      122.65      122.32     13.32 o
  -4   1  12      193.03      213.39     16.53 o
  -3   1  12      172.12      154.86     13.12 o
  -2   1  12        1.54        1.36      1.84 o
  -1   1  12       46.54       44.37      6.30 o
   0   1  12       80.53       68.76      3.67 o
   1   1  12        2.93        3.64      0.89 o
   2   1  12       72.06       79.99      4.69 o
   3   1  12      153.86      150.58      5.21 o
   4   1  12       39.59       36.35      5.79 o
   5   1  12       22.59       22.29      5.22 o
   6   1  12       23.57       33.48      7.04 o
  -5   2  12       29.90       28.82      6.59 o
  -4   2  12        3.13        3.89      2.70 o
  -3   2  12       43.21       39.98      6.79 o
  -2   2  12        0.02        3.55      2.73 o
  -1   2  12       14.46        8.06      2.96 o
   0   2  12        0.16        2.55      1.91 o
   1   2  12       35.21       38.85      2.97 o
   2   2  12        0.76        0.78      0.51 o
   3   2  12       16.68       18.49      2.48 o
   4   2  12      153.06      156.27      6.57 o
   5   2  12       92.41      116.17     11.35 o
   6   2  12        5.31       10.28      4.05 o
  -5   3  12        3.50        4.05      3.41 o
  -4   3  12       14.15       18.32      4.96 o
  -3   3  12        6.26        7.66      3.54 o
  -2   3  12        4.51       10.65      3.71 o
  -1   3  12        6.61        7.21      3.13 o
   0   3  12       68.64       64.61      7.27 o
   1   3  12       35.10       41.94      3.86 o
   2   3  12      225.30      198.73      5.49 o
   3   3  12       87.34       77.88      4.93 o
   4   3  12       27.79       31.02      3.19 o
   5   3  12        0.30        1.17      1.59 o
   6   3  12       97.22      108.40     11.92 o
  -4   4  12       15.43       28.02      6.11 o
  -3   4  12        9.04        3.73      2.49 o
  -2   4  12       13.63       12.12      3.93 o
  -1   4  12        3.42        5.24      2.28 o
   0   4  12       68.65       72.87      4.38 o
   1   4  12      243.91      240.69      7.53 o
   2   4  12      117.05      112.37      4.41 o
   3   4  12       33.77       30.53      3.27 o
   4   4  12      152.32      174.15      7.78 o
   5   4  12        8.31       14.85      4.27 o
   6   4  12      148.88      141.55     13.64 o
   7   4  12       30.92       38.57      7.86 o
  -4   5  12       47.64       61.14      9.18 o
  -3   5  12       53.35       56.20      8.39 o
  -2   5  12       70.73       60.83      8.22 o
  -1   5  12        4.75        9.12      3.40 o
   0   5  12      204.61      195.99      7.87 o
   1   5  12       51.32       50.20      3.73 o
   2   5  12      175.29      163.02      7.35 o
   3   5  12      103.32       88.06      5.76 o
   4   5  12      397.84      355.06     11.79 o
   5   5  12      125.95      126.51      7.08 o
   6   5  12       78.07       56.43      8.94 o
  -4   6  12        1.75       -2.01      2.01 o
  -3   6  12       90.24       82.33     10.52 o
  -2   6  12       15.60       13.41      4.21 o
  -1   6  12        0.21        3.78      2.95 o
   0   6  12       81.43       85.84      5.71 o
   1   6  12      119.58      118.75     10.57 o
   2   6  12      890.96      854.08     27.33 o
   3   6  12      132.21      144.21      7.72 o
   4   6  12       74.93       89.21      6.25 o
   5   6  12       75.14       84.58      6.25 o
   6   6  12      122.84      113.37     12.76 o
  -3   7  12       12.40       14.78      4.77 o
  -2   7  12       11.53       14.65      4.64 o
  -1   7  12        4.54        4.11      2.72 o
   0   7  12      161.01      169.81      8.60 o
   1   7  12       96.89      103.64     13.60 o
   2   7  12      722.53      713.09     26.68 o
   3   7  12       88.43       89.97      9.15 o
   4   7  12      186.03      178.39      9.34 o
   5   7  12      122.65      131.37      8.21 o
   6   7  12        2.21        1.37      1.86 o
  -2   8  12        1.09        2.48      1.89 o
  -1   8  12        4.23        9.29      2.55 o
   0   8  12       56.69       63.32      5.75 o
   1   8  12        0.11        0.58      1.29 o
   2   8  12        5.06        3.65      2.67 o
   3   8  12        0.54        2.82      2.41 o
   4   8  12      105.00      116.12     11.06 o
   5   8  12       47.30       41.66      5.01 o
   6   8  12       68.15       77.52     11.01 o
  -2   9  12        1.72        0.76      2.69 o
  -1   9  12        5.25        3.47      1.84 o
   0   9  12      175.22      167.07      9.75 o
   1   9  12        1.55       -0.57      1.71 o
   2   9  12        3.25        2.15      2.20 o
   3   9  12        0.15        0.76      1.91 o
   4   9  12       57.33       68.92      9.22 o
   5   9  12       48.09       68.06      9.08 o
   0  10  12       12.05       13.58      3.21 o
   1  10  12       48.00       47.47     10.31 o
   2  10  12        3.24       10.75      3.72 o
   3  10  12       23.34       39.81      7.52 o
   4  10  12       17.39       16.95      5.17 o
   2  11  12        3.67        7.49      3.87 o
   3  11  12        2.27        0.03      2.06 o
   0  -7  13        5.32       -2.46      4.14 o
  -2  -6  13        0.21        3.93      3.75 o
  -1  -6  13      126.24      134.81     14.64 o
   0  -6  13       10.08        9.99      3.42 o
   1  -6  13       10.87        8.80      3.12 o
  -3  -5  13        0.29       -1.72      3.25 o
  -2  -5  13       26.06       25.97      6.46 o
  -1  -5  13       15.61       13.03      4.60 o
   0  -5  13        0.02       -2.17      2.82 o
   1  -5  13        7.20        9.53      3.66 o
   2  -5  13       59.31       44.52      7.32 o
   3  -5  13        0.85        4.41      2.78 o
  -4  -4  13       51.60       33.21      7.69 o
  -3  -4  13      327.25      283.06     20.93 o
  -2  -4  13        3.18        2.90      2.57 o
  -1  -4  13       98.11       93.99     11.17 o
   0  -4  13       83.70       80.15     10.05 o
   1  -4  13        0.01        0.23      2.02 o
   2  -4  13       10.34        3.82      2.04 o
   3  -4  13       13.87       14.38      4.14 o
   4  -4  13        4.94       10.59      3.71 o
  -4  -3  13       55.87       44.32      8.25 o
  -3  -3  13       35.27       31.10      7.06 o
  -2  -3  13        1.27        1.59      1.87 o
  -1  -3  13       32.28       34.15      6.82 o
   0  -3  13       22.59       24.72      5.57 o
   1  -3  13       45.18       43.11      6.82 o
   2  -3  13        1.85        2.29      1.57 o
   3  -3  13       64.44       61.76      7.53 o
   4  -3  13       36.20       35.82      6.33 o
   5  -3  13      216.50      239.84     17.25 o
  -4  -2  13       12.66       24.12      6.43 o
  -3  -2  13      518.71      499.18     26.52 o
  -2  -2  13       65.86       70.17      9.41 o
  -1  -2  13        3.93        5.73      2.95 o
   0  -2  13       58.50       54.48      7.52 o
   1  -2  13        2.69        2.78      1.32 o
   2  -2  13       38.35       46.91      4.21 o
   3  -2  13      277.74      288.58     15.44 o
   4  -2  13        0.39        0.08      1.49 o
   5  -2  13       59.16       61.77      8.65 o
  -5  -1  13       18.48       16.20      5.60 o
  -4  -1  13       41.45       51.25      8.82 o
  -3  -1  13       29.81       30.75      6.58 o
  -2  -1  13       63.50       57.38      8.34 o
  -1  -1  13      293.97      300.65     17.96 o
   0  -1  13      124.12      138.45     11.52 o
   1  -1  13        6.38        6.34      1.70 o
   2  -1  13        0.72       -0.74      1.21 o
   3  -1  13       18.79       24.09      2.94 o
   4  -1  13        7.95        4.12      2.50 o
   5  -1  13       36.02       30.88      6.17 o
  -5   0  13       28.74       32.71      7.69 o
  -4   0  13        2.88       -0.40      2.51 o
  -3   0  13        5.92       12.36      4.43 o
  -2   0  13       58.76       62.01      8.51 o
  -1   0  13        0.02        0.16      1.88 o
   0   0  13       70.05       59.75      3.56 o
   1   0  13      344.64      345.25      8.37 o
   2   0  13       58.54       61.88      3.72 o
   3   0  13       86.23       89.87      5.42 o
   4   0  13       24.18       29.66      5.31 o
   5   0  13        9.29       11.89      3.73 o
   6   0  13        0.57        3.18      2.44 o
  -5   1  13       41.17       40.54      8.21 o
  -4   1  13      107.48      121.76     12.94 o
  -3   1  13       47.81       48.45      7.90 o
  -2   1  13        4.30        4.54      3.11 o
  -1   1  13      181.91      183.16     13.16 o
   0   1  13      167.57      159.14      5.77 o
   1   1  13      138.81      139.95      4.73 o
   2   1  13       12.49       15.04      2.78 o
   3   1  13      293.58      308.81      7.86 o
   4   1  13       42.22       50.70      6.81 o
   5   1  13        8.98        4.18      2.64 o
   6   1  13      100.55      102.36     11.65 o
  -4   2  13       47.64       43.89      7.81 o
  -3   2  13       27.80       27.77      6.03 o
  -2   2  13      149.34      152.53     12.70 o
  -1   2  13       95.47       80.93      3.49 o
   0   2  13      419.97      392.76     18.26 o
   1   2  13       40.84       44.55      3.20 o
   2   2  13      198.99      181.30      7.26 o
   3   2  13       21.81       14.15      2.34 o
   4   2  13      106.88      105.85      5.75 o
   5   2  13       72.91       79.95      9.53 o
   6   2  13        0.41        3.90      2.27 o
  -4   3  13        4.70       12.19      4.46 o
  -3   3  13       93.23       89.24     10.51 o
  -2   3  13       16.46       26.15      5.41 o
  -1   3  13       90.88       98.62      4.74 o
   0   3  13      532.83      537.17     21.53 o
   1   3  13       14.21       13.23      1.75 o
   2   3  13        9.01       10.34      3.05 o
   3   3  13      135.78      134.06      6.65 o
   4   3  13       67.47       64.59      5.24 o
   5   3  13       18.29       13.18      4.18 o
   6   3  13       87.15       91.93     10.95 o
  -4   4  13        0.08        2.10      2.68 o
  -3   4  13        4.04        2.12      2.11 o
  -2   4  13        0.18        0.31      2.28 o
  -1   4  13      225.68      216.79     14.80 o
   0   4  13       50.95       61.09      6.13 o
   1   4  13       23.81       23.70      2.54 o
   2   4  13      378.78      367.85     10.71 o
   3   4  13        4.39        1.48      1.13 o
   4   4  13      141.73      119.17      6.62 o
   5   4  13      225.01      197.59     14.94 o
   6   4  13       27.21       13.45      4.41 o
  -4   5  13        2.39       11.75      4.58 o
  -3   5  13        1.25        1.82      2.11 o
  -2   5  13       17.02       22.63      5.35 o
  -1   5  13        1.23       -0.22      1.41 o
   0   5  13        5.59        8.45      1.84 o
   1   5  13      133.25      137.57      6.06 o
   2   5  13       14.60       14.45      3.35 o
   3   5  13        0.23        0.39      0.93 o
   4   5  13        5.70        3.56      1.44 o
   5   5  13        1.99        6.65      3.21 o
   6   5  13       34.96       29.72      6.48 o
  -3   6  13       10.31       12.81      4.59 o
  -2   6  13        0.02        4.28      3.09 o
  -1   6  13      110.12      104.67      6.61 o
   0   6  13        2.45        1.49      2.55 o
   1   6  13        1.58       -0.18      1.83 o
   2   6  13      252.35      236.06      9.36 o
   3   6  13       14.61       14.95      3.16 o
   4   6  13        0.62        1.50      1.20 o
   5   6  13       26.56       31.33      3.86 o
   6   6  13      138.09      149.65     14.41 o
  -3   7  13       30.54       45.30      8.17 o
  -2   7  13       29.25       34.00      6.99 o
  -1   7  13        9.15        3.25      1.75 o
   0   7  13        4.52        6.42      4.43 o
   1   7  13       67.84       78.50      9.36 o
   2   7  13      441.35      448.76     21.50 o
   3   7  13       42.01       49.27      4.85 o
   4   7  13       40.45       36.43      4.30 o
   5   7  13       10.95       10.73      2.54 o
   6   7  13       15.97       14.90      5.13 o
  -2   8  13        0.40        2.64      3.21 o
  -1   8  13        3.77        3.43      2.59 o
   0   8  13        9.48       15.33      2.93 o
   1   8  13      138.89      130.74     11.32 o
   2   8  13      258.13      272.04     17.81 o
   3   8  13       91.60      106.46     10.92 o
   4   8  13        5.17        6.04      2.12 o
   5   8  13       21.03       20.86      3.66 o
  -1   9  13        9.64       10.17      2.91 o
   0   9  13       11.14       17.77      4.83 o
   1   9  13        8.09       10.38      2.49 o
   2   9  13       62.23       70.67      9.68 o
   3   9  13       23.47       29.41      6.16 o
   4   9  13        6.95        3.68      2.53 o
   5   9  13       60.02       77.79      7.13 o
   0  10  13       18.91       23.65      4.00 o
   1  10  13        1.46        2.27      1.59 o
   2  10  13        9.49       18.72      5.37 o
   3  10  13        0.88       -0.77      1.82 o
   4  10  13       28.39       23.75      6.10 o
  -1  -6  14       40.61       34.18      7.88 o
   0  -6  14        9.01       20.97      5.88 o
   1  -6  14      106.35      106.59     12.76 o
  -2  -5  14       41.81       46.84      8.85 o
  -1  -5  14        0.31        1.53      2.29 o
   0  -5  14        2.10        1.93      2.18 o
   1  -5  14      116.34      115.28     12.38 o
  -3  -4  14       29.48       20.88      6.33 o
  -2  -4  14        1.93        6.00      3.66 o
  -1  -4  14       14.01       13.85      4.21 o
   0  -4  14        8.06        7.68      3.53 o
   1  -4  14        1.53        0.96      1.66 o
   2  -4  14       29.80       33.13      5.89 o
   3  -4  14       33.11       30.83      5.79 o
  -4  -3  14       67.59       58.16     10.44 o
  -3  -3  14       35.10       39.05      7.99 o
  -2  -3  14        1.64       -1.51      1.75 o
  -1  -3  14       17.44       23.26      5.78 o
   0  -3  14        0.28        0.23      1.67 o
   1  -3  14       30.22       39.55      6.75 o
   2  -3  14      154.02      171.32      8.77 o
   3  -3  14        0.07        0.86      2.25 o
   4  -3  14        9.94       13.89      4.32 o
  -4  -2  14        4.85        6.24      4.29 o
  -3  -2  14       26.42       29.02      7.03 o
  -2  -2  14        0.05        0.98      1.95 o
  -1  -2  14        0.48        1.27      1.56 o
   0  -2  14        0.27        1.43      1.97 o
   1  -2  14      121.99      120.95     12.69 o
   2  -2  14      140.56      132.18      7.31 o
   3  -2  14      366.15      359.53     17.73 o
   4  -2  14        0.04        1.04      1.80 o
   5  -2  14       26.30       20.17      5.33 o
  -4  -1  14       14.57       13.15      5.09 o
  -3  -1  14       69.03       73.19     10.35 o
  -2  -1  14       58.70       52.60      8.43 o
  -1  -1  14       17.22       16.08      4.63 o
   0  -1  14       25.65       20.30      4.75 o
   1  -1  14        0.03        0.90      0.91 o
   2  -1  14        3.37        2.14      0.94 o
   3  -1  14       55.55       52.05      6.52 o
   4  -1  14        6.00        7.39      2.84 o
   5  -1  14        0.29        2.10      2.07 o
  -4   0  14       28.39       32.20      7.15 o
  -3   0  14        6.04        7.59      4.36 o
  -2   0  14       11.02        6.21      3.32 o
  -1   0  14       24.75       31.92      6.00 o
   0   0  14        0.01        1.85      1.44 o
   1   0  14      561.13      536.46     10.83 o
   2   0  14     1144.67     1163.32     16.48 o
   3   0  14       25.58       24.94      3.04 o
   4   0  14        1.59        0.27      1.44 o
   5   0  14       29.31       31.00      5.96 o
  -4   1  14       47.56       63.97      9.93 o
  -3   1  14       50.27       57.81      9.00 o
  -2   1  14      194.42      216.10     15.85 o
  -1   1  14       45.02       37.53      6.37 o
   0   1  14      159.31      179.07     12.97 o
   1   1  14       83.77       74.01      3.56 o
   2   1  14      463.70      441.03      9.82 o
   3   1  14      144.27      174.03      6.20 o
   4   1  14        0.29        1.41      1.41 o
   5   1  14        0.02       10.69      4.03 o
   6   1  14       21.66       18.03      5.38 o
  -4   2  14       39.27       36.50      7.44 o
  -3   2  14       53.08       56.63      8.49 o
  -2   2  14        6.45        6.49      3.15 o
  -1   2  14       17.31       24.28      5.22 o
   0   2  14        7.49        6.99      2.97 o
   1   2  14      387.64      403.34      9.62 o
   2   2  14       23.55       24.75      2.78 o
   3   2  14        6.06        7.48      2.80 o
   4   2  14       25.44       20.24      4.23 o
   5   2  14       26.84       34.22      6.32 o
   6   2  14       42.05       55.94      8.83 o
  -4   3  14       79.60       72.62     10.53 o
  -3   3  14        3.42        2.87      2.22 o
  -2   3  14       65.01       70.02      9.09 o
  -1   3  14       22.38       21.52      2.18 o
   0   3  14        2.92        6.26      3.19 o
   1   3  14      134.18      119.19      5.08 o
   2   3  14       14.30       14.41      5.89 o
   3   3  14      230.28      237.47      9.13 o
   4   3  14       13.14       20.38      2.83 o
   5   3  14        0.00        0.20      1.81 o
   6   3  14       46.27       75.34     10.18 o
  -4   4  14        8.81        9.48      3.61 o
  -3   4  14        0.04        0.59      1.55 o
  -2   4  14       56.75       63.54      8.78 o
  -1   4  14        0.21        0.36      0.69 o
   0   4  14       68.13       59.67      7.80 o
   1   4  14      186.94      185.03     12.95 o
   2   4  14       59.54       57.48      4.35 o
   3   4  14       12.82       21.40      2.87 o
   4   4  14       88.70       87.83      5.87 o
   5   4  14       24.80       39.48      6.86 o
   6   4  14       63.89       63.07      9.37 o
  -3   5  14       35.37       36.49      7.42 o
  -2   5  14        3.56        2.30      2.80 o
  -1   5  14       18.63       17.92      2.62 o
   0   5  14        3.05        3.55      1.30 o
   1   5  14      743.91      714.93     26.10 o
   2   5  14      131.00      123.87      6.52 o
   3   5  14        3.54        1.81      1.06 o
   4   5  14       13.52        9.91      2.13 o
   5   5  14       37.52       24.07      5.58 o
   6   5  14       29.08       24.43      5.91 o
  -3   6  14       31.28       26.13      6.36 o
  -2   6  14       33.66       27.95      6.27 o
  -1   6  14       15.45       20.16      3.01 o
   0   6  14       59.54       55.34      4.66 o
   1   6  14       11.89        9.04      3.19 o
   2   6  14       37.15       34.07      3.68 o
   3   6  14      152.69      156.57      8.21 o
   4   6  14       68.49       82.85      6.17 o
   5   6  14      125.07      131.89     12.67 o
   6   6  14       21.94       14.11      4.66 o
  -2   7  14        0.17        2.34      2.51 o
  -1   7  14      104.63      113.67      7.50 o
   0   7  14       44.81       53.32      5.02 o
   1   7  14      456.42      460.89     23.14 o
   2   7  14      156.56      191.35     14.46 o
   3   7  14        0.16        0.63      1.04 o
   4   7  14       26.54       25.48      3.66 o
   5   7  14       22.48       21.41      3.52 o
   6   7  14        1.20        0.55      1.83 o
  -2   8  14        2.29       -0.39      2.33 o
  -1   8  14       41.44       39.11      4.79 o
   0   8  14        1.50        1.99      1.88 o
   1   8  14        2.25        2.76      2.99 o
   2   8  14      123.32      135.66     12.89 o
   3   8  14       29.84       26.42      3.76 o
   4   8  14       51.55       58.87      5.77 o
   5   8  14       49.22       56.08      9.98 o
  -1   9  14       76.33       96.20      7.70 o
   0   9  14        3.91        6.88      2.28 o
   1   9  14       51.10       56.81      8.98 o
   2   9  14       17.79       29.89      6.56 o
   3   9  14        7.82       12.30      4.17 o
   4   9  14       24.57       25.73      6.01 o
   5   9  14        8.10       10.10      2.98 o
   1  10  14        2.28       -0.80      2.55 o
   2  10  14        2.89       -1.20      2.99 o
   3  10  14       26.35       25.88      6.16 o
  -2  -5  15        4.41       10.57      4.98 o
  -1  -5  15        0.34        0.58      2.64 o
   0  -5  15        4.90        6.39      4.07 o
   1  -5  15       16.08       32.18      6.99 o
  -2  -4  15       18.08       16.53      5.46 o
  -1  -4  15       15.55        5.38      3.06 o
   0  -4  15        4.06        8.97      3.72 o
   1  -4  15       70.35       59.72      8.83 o
   3  -4  15        6.83        6.65      2.78 o
  -3  -3  15       20.92       14.82      5.17 o
  -2  -3  15       53.51       51.44      9.13 o
  -1  -3  15        1.03        0.31      2.26 o
   0  -3  15       57.35       55.39      8.47 o
   1  -3  15      126.10      110.63     11.72 o
   2  -3  15       65.18       78.12      6.12 o
   3  -3  15        3.92        6.84      2.95 o
   4  -3  15       22.95       36.22      6.59 o
  -3  -2  15       26.53       15.85      5.42 o
  -2  -2  15        3.85        7.53      3.48 o
  -1  -2  15        0.67       -0.97      2.43 o
   0  -2  15       71.89       69.19      9.27 o
   1  -2  15      144.80      150.51     12.91 o
   2  -2  15       32.29       40.43      4.27 o
   3  -2  15       68.53       73.16      8.09 o
   4  -2  15      227.85      275.10     17.02 o
  -4  -1  15       32.10       49.71      9.59 o
  -3  -1  15       81.76       71.87     10.61 o
  -2  -1  15        2.21       -0.02      1.61 o
  -1  -1  15        4.73        6.98      3.42 o
   0  -1  15      148.06      153.26     13.37 o
   1  -1  15       78.31       64.88      4.82 o
   2  -1  15      473.33      462.80     13.38 o
   3  -1  15        5.51       10.21      3.30 o
   4  -1  15       63.44       63.50      8.14 o
   5  -1  15       18.76       21.13      5.11 o
  -4   0  15        0.21        1.86      2.49 o
  -3   0  15       19.96       18.22      3.91 o
  -2   0  15       34.18       32.27      5.12 o
  -1   0  15       53.83       65.89      9.38 o
   0   0  15      105.36       94.74      7.13 o
   1   0  15       64.26       66.10      3.97 o
   2   0  15        1.08        2.83      1.37 o
   3   0  15       84.71       71.62      7.51 o
   4   0  15       22.47       20.98      4.69 o
   5   0  15      138.50      147.53     12.94 o
  -4   1  15        8.09       12.29      4.61 o
  -3   1  15       31.11       44.20      8.28 o
  -2   1  15        8.25       13.50      4.40 o
  -1   1  15        0.39       -1.75      1.99 o
   0   1  15      284.48      252.75     16.06 o
   1   1  15       16.63       17.64      2.23 o
   2   1  15        8.31        8.27      1.51 o
   3   1  15        0.95        1.27      0.99 o
   4   1  15      138.56      136.41     11.13 o
   5   1  15        7.20        5.96      2.49 o
  -4   2  15       24.61       33.43      7.62 o
  -3   2  15       22.23       18.18      5.42 o
  -2   2  15       11.42       13.48      4.66 o
  -1   2  15        9.86        9.38      3.50 o
   0   2  15      281.52      259.50     16.22 o
   1   2  15        0.37       -1.55      1.94 o
   2   2  15       29.79       32.23      3.23 o
   3   2  15       49.91       53.21      3.57 o
   4   2  15       32.43       33.63      5.79 o
   5   2  15       70.24       78.76      9.49 o
   6   2  15       97.56      119.04     12.87 o
  -4   3  15        0.05       -1.91      1.91 o
  -3   3  15        0.02        9.34      4.22 o
  -2   3  15       73.28       85.49     10.45 o
  -1   3  15      142.89      129.78     12.18 o
   0   3  15        1.26        2.59      1.96 o
   1   3  15       90.67       91.68      9.22 o
   2   3  15        0.81        1.62      0.98 o
   3   3  15      195.80      188.71     13.68 o
   4   3  15        2.04        1.35      1.02 o
   5   3  15       50.99       50.46      7.81 o
   6   3  15       80.14      102.62     11.93 o
  -3   4  15        0.23       -1.80      2.11 o
  -2   4  15       10.11       11.72      3.97 o
  -1   4  15       69.93       62.76      8.70 o
   0   4  15       13.95       12.80      3.87 o
   1   4  15       85.36       90.22      9.43 o
   2   4  15        0.30        1.74      0.99 o
   3   4  15      121.92      109.08      6.48 o
   4   4  15       31.69       22.64      3.06 o
   5   4  15       52.50       70.91      9.19 o
   6   4  15       36.41       48.50      8.21 o
  -3   5  15        1.86        2.62      2.50 o
  -2   5  15       16.69       30.61      6.45 o
  -1   5  15        1.98        0.69      1.84 o
   0   5  15      123.55      117.96     11.66 o
   1   5  15       74.43       90.91      9.70 o
   2   5  15       48.47       60.94      7.68 o
   3   5  15      151.43      156.88      7.99 o
   4   5  15      131.83      113.81      7.04 o
   5   5  15       88.33       82.46      9.78 o
   6   5  15        0.43        0.00      2.12 o
  -3   6  15        0.05        5.95      4.00 o
  -2   6  15        8.50        9.19      4.08 o
  -1   6  15        5.44        8.58      2.16 o
   0   6  15        4.05        6.64      1.85 o
   1   6  15       20.81       24.72      5.49 o
   2   6  15       38.64       53.39      7.55 o
   3   6  15      105.22       98.25      6.58 o
   4   6  15        1.96        7.09      3.45 o
   5   6  15       21.39       15.16      4.35 o
   6   6  15       93.73      117.04     13.21 o
  -2   7  15       13.61       20.50      6.01 o
  -1   7  15       22.25       30.64      3.97 o
   0   7  15      201.09      206.89      9.80 o
   1   7  15      439.46      456.01     23.29 o
   2   7  15        1.11       -0.48      1.92 o
   3   7  15        2.80        3.78      2.60 o
   4   7  15       89.78       88.69      6.80 o
   5   7  15      114.34      128.34     12.74 o
  -1   8  15       18.65       19.00      6.95 o
   0   8  15       85.96       81.44      8.03 o
   1   8  15      272.71      269.79     18.82 o
   2   8  15       32.85       39.24      7.16 o
   3   8  15       61.42       52.58      7.98 o
   4   8  15       22.68       23.97      3.85 o
   5   8  15        0.06        2.32      1.63 o
   0   9  15        0.80        4.63      2.12 o
   1   9  15       20.00       13.58      4.98 o
   2   9  15       17.85       25.24      6.30 o
   3   9  15        0.58        3.27      3.44 o
   4   9  15       18.74       15.19      4.87 o
   2  10  15      108.24      129.03     14.04 o
  -2  -4  16        0.87       -1.36      2.13 o
  -1  -4  16        0.32        1.70      2.44 o
   0  -4  16       88.66       91.09     11.92 o
   1  -4  16        0.04       -0.68      2.24 o
  -2  -3  16        1.44        4.68      3.70 o
  -1  -3  16       25.50       33.50      7.34 o
   0  -3  16        3.68        6.42      4.11 o
   1  -3  16       30.14       43.54      7.54 o
   2  -3  16       99.18      104.01      9.53 o
   3  -3  16       23.24       16.62      4.09 o
  -3  -2  16        0.02       -1.94      2.79 o
  -2  -2  16        1.25       -1.16      2.33 o
  -1  -2  16        2.56        6.53      3.99 o
   0  -2  16        0.19       -1.78      2.86 o
   1  -2  16        0.12        4.86      2.91 o
   2  -2  16       37.75       36.28      4.12 o
   3  -2  16        7.19        0.88      1.80 o
   4  -2  16        5.81        9.02      3.47 o
  -3  -1  16       39.84       41.57      8.53 o
  -2  -1  16        0.06        0.71      2.05 o
  -1  -1  16        6.24        6.91      3.54 o
   0  -1  16       31.78       30.09      6.35 o
   1  -1  16       10.50       10.71      3.95 o
   2  -1  16      353.30      338.15     11.76 o
   3  -1  16        1.00        4.64      2.57 o
   4  -1  16        0.03        2.42      1.76 o
  -3   0  16       39.76       30.37      4.91 o
  -2   0  16       30.13       37.15      5.23 o
  -1   0  16        4.80        7.30      2.56 o
   0   0  16        9.88       12.50      3.31 o
   1   0  16      115.14      106.14      7.47 o
   2   0  16      191.03      180.33      8.26 o
   3   0  16        0.32       -0.43      1.15 o
   4   0  16       75.59       65.35      8.10 o
   5   0  16        5.51        7.87      3.83 o
  -3   1  16       18.84       34.48      7.42 o
  -2   1  16        0.92        0.94      2.05 o
  -1   1  16        0.40        0.36      1.80 o
   0   1  16      128.24      123.98     11.78 o
   1   1  16      135.77      122.49     11.16 o
   2   1  16       50.31       61.39      3.94 o
   3   1  16      196.84      180.36      8.38 o
   4   1  16        0.41       -0.89      1.54 o
   5   1  16       12.57       11.79      3.39 o
  -3   2  16        7.87        6.17      3.50 o
  -2   2  16       39.37       51.97      8.41 o
  -1   2  16        0.02        1.34      2.23 o
   0   2  16        6.46        6.33      3.14 o
   1   2  16       34.84       39.97      6.29 o
   2   2  16      180.83      180.54     12.77 o
   3   2  16       74.22       73.01      5.26 o
   4   2  16        9.92       11.12      3.49 o
   5   2  16      151.91      153.35     13.36 o
  -3   3  16       38.82       38.82      7.96 o
  -2   3  16        3.72        6.71      3.54 o
  -1   3  16        9.19        9.33      3.98 o
   0   3  16       51.53       68.23      8.75 o
   1   3  16       56.82       61.51      7.86 o
   2   3  16       22.20       14.67      3.56 o
   3   3  16      115.03      102.70     12.66 o
   4   3  16       56.87       66.85      8.05 o
   5   3  16        0.87       -0.80      1.82 o
  -3   4  16       12.70       18.66      5.36 o
  -2   4  16        4.65        3.42      2.44 o
  -1   4  16       27.51       22.59      5.56 o
   0   4  16       25.28       29.55      6.26 o
   1   4  16       47.62       44.99      6.99 o
   2   4  16      169.84      167.85     12.70 o
   3   4  16        7.30        6.73      1.93 o
   4   4  16        4.11        5.57      1.86 o
   5   4  16      187.34      207.49     15.47 o
  -2   5  16        1.33        5.73      3.69 o
  -1   5  16       23.86       31.35      6.69 o
   0   5  16        1.02       -1.62      1.99 o
   1   5  16       89.65       89.81     10.01 o
   2   5  16       42.01       39.02      6.40 o
   3   5  16      178.21      172.36     12.65 o
   4   5  16      192.40      227.35     10.18 o
   5   5  16       23.64       18.00      4.42 o
  -2   6  16        4.51        4.85      2.73 o
  -1   6  16       25.79       36.24      7.30 o
   0   6  16       55.60       49.01      8.06 o
   1   6  16      197.42      202.84     15.39 o
   2   6  16        0.41        0.37      1.43 o
   3   6  16        7.06        4.08      1.59 o
   4   6  16        3.70       12.32      2.67 o
   5   6  16       40.67       53.46      8.11 o
  -1   7  16        1.13       -0.85      2.05 o
   0   7  16       12.11       12.44      4.53 o
   1   7  16       90.91       93.34     11.14 o
   2   7  16       11.85       19.40      5.01 o
   3   7  16        1.37        4.96      2.91 o
   4   7  16      141.74      163.38     13.15 o
   5   7  16       70.61       77.05      9.76 o
   0   8  16       26.67       29.46      7.02 o
   1   8  16       43.74       46.25      8.07 o
   2   8  16        2.95        3.09      3.05 o
   3   8  16       55.57       69.47      9.42 o
   4   8  16        7.02       15.25      4.43 o
   1   9  16        1.95        4.54      3.69 o
   2   9  16       11.84       14.69      4.84 o
   3   9  16        6.72        6.40      4.15 o
  -1  -3  17        1.56        4.37      3.66 o
   0  -3  17       44.91       47.90      8.61 o
   1  -3  17        3.73       11.22      4.32 o
  -2  -2  17       13.92       15.38      5.61 o
  -1  -2  17       56.12       66.57     10.51 o
   0  -2  17       13.95        9.93      3.95 o
   1  -2  17      101.08      109.53     11.90 o
   2  -2  17        6.90        6.84      2.83 o
   3  -2  17       37.73       50.03      6.99 o
  -2  -1  17        7.05        4.26      2.55 o
  -1  -1  17        2.81        5.20      3.20 o
   0  -1  17      209.39      227.65     17.53 o
   1  -1  17       40.11       48.60      7.67 o
   2  -1  17       38.76       38.77      6.62 o
   3  -1  17       11.86       17.26      4.07 o
   4  -1  17       56.37       65.50      8.35 o
  -2   0  17        2.70        1.97      1.92 o
  -1   0  17      215.70      219.78     12.35 o
   0   0  17       93.03      102.03      8.01 o
   1   0  17       69.08       74.89      9.30 o
   2   0  17      133.96      126.64     11.56 o
   3   0  17        7.57        8.69      2.85 o
   4   0  17        0.85       -0.43      1.20 o
  -3   1  17        0.24        0.12      1.88 o
  -2   1  17        3.67        1.88      2.93 o
  -1   1  17        1.61        1.56      2.52 o
   0   1  17      108.02      133.81     12.76 o
   1   1  17       38.30       39.05      4.74 o
   2   1  17       67.74       64.37     11.10 o
   3   1  17       32.74       35.75      8.12 o
   4   1  17       41.61       45.83      6.74 o
  -3   2  17       39.21       43.37      8.56 o
  -2   2  17        2.76        4.81      4.01 o
  -1   2  17      205.45      232.71     17.46 o
   0   2  17        5.75        6.48      2.89 o
   1   2  17      152.73      125.01     11.70 o
   2   2  17        6.12       11.36      3.74 o
   3   2  17       17.29       16.50      2.66 o
   4   2  17        1.86        0.31      1.30 o
   5   2  17        0.29        3.38      1.91 o
  -2   3  17        5.64       13.11      5.75 o
  -1   3  17       66.49       68.33      9.51 o
   0   3  17       37.89       44.13      7.34 o
   1   3  17       11.37       13.10      3.80 o
   2   3  17        8.09        5.15      2.09 o
   3   3  17       57.81       59.58      7.25 o
   4   3  17        9.72        8.59      3.41 o
   5   3  17       17.87       22.43      5.26 o
  -2   4  17        1.20        4.37      3.02 o
  -1   4  17        5.18        7.59      3.34 o
   0   4  17      221.96      217.54     16.24 o
   1   4  17      276.45      276.95     17.62 o
   2   4  17        4.97       11.86      4.14 o
   3   4  17        1.86        4.04      2.19 o
   4   4  17        0.71       -1.12      1.92 o
   5   4  17       19.74       16.66      4.88 o
  -2   5  17        3.62        4.78      3.32 o
  -1   5  17       43.85       33.23      6.85 o
   0   5  17       56.13       57.66      8.65 o
   1   5  17        1.04        0.49      1.59 o
   2   5  17       83.11      108.36     10.94 o
   3   5  17        5.56        7.20      3.08 o
   4   5  17        0.03        3.77      2.74 o
   5   5  17        9.89       11.57      4.06 o
  -1   6  17       64.02       78.28     10.73 o
   0   6  17        4.65        3.46      2.48 o
   1   6  17      108.33      103.70     11.50 o
   2   6  17        0.44        4.39      2.97 o
   3   6  17       20.56       15.33      4.38 o
   4   6  17       25.10       18.45      4.70 o
   5   6  17       54.00       50.43      7.93 o
  -1   7  17       29.85       54.32      9.25 o
   0   7  17       83.35       78.01     10.83 o
   1   7  17       41.44       37.66      7.14 o
   2   7  17       76.38       83.72     10.39 o
   3   7  17        3.16        2.23      1.76 o
   4   7  17        9.57        7.18      3.11 o
   0   8  17      124.03      113.73     13.25 o
   1   8  17      106.12      116.04     13.24 o
   2   8  17       44.24       62.34      9.19 o
   3   8  17        0.04        1.33      3.12 o
   4   8  17       13.38        5.45      3.03 o
  -1  -2  18        0.09       -0.49      3.35 o
   0  -2  18       75.25       71.73     10.59 o
   1  -2  18       23.67       20.90      5.41 o
  -1  -1  18       28.44       38.29      7.72 o
   0  -1  18       10.13       16.53      4.98 o
   1  -1  18       43.48       41.94      7.36 o
  -2   0  18       26.56       46.43      8.88 o
  -1   0  18        0.12        2.86      1.88 o
   0   0  18      333.54      315.17     20.95 o
   1   0  18      314.72      326.97     20.42 o
   2   0  18       38.08       38.23      6.69 o
  -2   1  18        0.49        5.26      3.72 o
  -1   1  18       52.03       62.10      9.79 o
   0   1  18       34.22       29.96      4.54 o
   1   1  18       88.34       80.82     14.23 o
   2   1  18       21.06       22.94     11.66 o
   4   1  18       42.66       56.10      7.52 o
  -2   2  18        7.94       10.86      4.52 o
  -1   2  18        6.45        7.16      4.12 o
   0   2  18        0.14       -2.92      2.96 o
   1   2  18        7.05        9.10      3.35 o
   2   2  18      253.51      275.19     12.12 o
   3   2  18        0.47        1.94      2.19 o
  -2   3  18        1.82        0.28      1.95 o
  -1   3  18        0.20        0.34      1.82 o
   0   3  18       53.14       47.33      7.95 o
   1   3  18       22.53       22.21      5.30 o
   2   3  18        0.89        7.66      3.61 o
   3   3  18       23.46       22.31      4.83 o
  -1   4  18       37.10       55.42      9.04 o
   0   4  18       25.24       38.31      7.12 o
   1   4  18       29.80       32.98      6.70 o
   2   4  18       30.14       35.84      6.44 o
   3   4  18        5.26        5.61      2.74 o
  -1   5  18        0.00        0.76      2.09 o
   0   5  18       71.94       79.91     10.52 o
   1   5  18        3.51        4.09      3.17 o
   2   5  18      153.44      155.67     13.53 o
   3   5  18       28.71       38.41      6.56 o
   0   6  18       44.10       46.04      8.31 o
   1   6  18        8.29        3.83      3.04 o
   2   6  18       33.82       37.84      6.88 o
   3   6  18      177.01      181.43     14.48 o
   4   6  18        3.04        9.18      3.87 o
   0   7  18       39.64       45.15      8.74 o
   1   7  18       61.34       74.97     10.47 o
   2   7  18        6.09        1.99      2.78 o
   3   7  18       14.76       21.05      5.18 o
   2   8  18        2.42       -2.45      2.73 o
   0  -1  19        9.18       11.32      4.25 o
   1  -1  19        6.07        5.24      3.33 o
  -1   0  19       15.55       21.72      6.20 o
   0   0  19       21.29       22.24      6.05 o
   1   0  19        3.60        2.49      2.78 o
  -1   1  19        1.48        3.54      1.84 o
   0   1  19        1.16        7.98      2.65 o
   1   1  19       22.76       28.25      4.54 o
   2   1  19        1.72        1.52      1.29 o
  -1   2  19        0.03        0.24      2.54 o
   0   2  19      118.42      105.63     12.23 o
   1   2  19       24.47       34.25      6.75 o
   2   2  19       71.06       58.37      5.94 o
  -1   3  19       35.19       34.37      7.46 o
   0   3  19       90.23       90.72     11.32 o
   1   3  19        0.28        4.14      2.86 o
   2   3  19        9.22        5.80      3.26 o
   3   3  19        0.78       -0.02      1.67 o
  -1   4  19       13.11       15.18      5.36 o
   0   4  19        3.78        4.32      2.87 o
   1   4  19       16.46       18.20      5.25 o
   2   4  19       73.76       73.91      9.47 o
   3   4  19        9.29        7.08      2.91 o
   0   5  19       77.40       71.91     10.41 o
   1   5  19       29.00       36.36      7.33 o
   2   5  19        0.35        2.90      2.78 o
   3   5  19       63.88       52.03      7.96 o
   0   6  19        2.00       -0.66      2.18 o
   1   6  19        2.07        3.59      2.75 o
   2   6  19       22.19       25.73      5.81 o
   3   6  19        9.34       14.22      4.32 o
   2   7  19       16.56       20.01      5.72 o
   0   1  20      158.60      159.21     11.17 o
   1   1  20       77.90       73.72      7.26 o
   0   2  20       15.67       12.65      4.76 o
   1   2  20       51.17       36.66      5.17 o
   2   2  20        2.58        9.54      4.04 o
   0   3  20       75.87       75.97     10.87 o
   1   3  20        1.71        1.62      2.15 o
   2   3  20        2.98        5.33      3.05 o
   0   4  20        1.21       -0.71      3.17 o
   1   4  20        7.61        5.37      3.08 o
   2   4  20       15.34        9.97      3.74 o
   1   5  20       25.23       23.99      6.10 o
   2   5  20        0.86        3.55      2.84 o
 
